# Supplementary material for: Unlocking the Potential of Camel Milk-Derived Exosomes as Novel Delivery Systems: Enhanced Bioavailability of ARV-825 PROTAC for Cancer Therapy
Source: Pharmaceutics. 2024 Aug 15;16(8):1070. doi: 10.3390/pharmaceutics16081070 (PMC11359469; doi:10.3390/pharmaceutics16081070)
Supplement: Supplementary file 1 [file pharmaceutics-16-01070-s001.zip]

Archive with 4 entries (4 files):
- Supple Excel Data S1 Camel MilkEV 2024-03-16.xlsx
- Supple Excel Data S2 milk EV proteomic quantification Sun 2024-05-22.xlsx
- Supple Excell Data S3 Venn SUn 2024-05-22.xlsx
- Western blots.pdf
