# Supplementary material for: Unlocking the Potential of Camel Milk-Derived Exosomes as Novel Delivery Systems: Enhanced Bioavailability of ARV-825 PROTAC for Cancer Therapy
Source: Pharmaceutics. 2024 Aug 15;16(8):1070. doi: 10.3390/pharmaceutics16081070 (PMC11359469; doi:10.3390/pharmaceutics16081070)
Supplement: Supplementary file 1 [file pharmaceutics-16-01070-s001.zip › Supple Excel Data S1 Camel MilkEV 2024-03-16.xlsx]

## Sheet: Samples View Report for MilkEV_
#MilkEV_11-25-2023, Samples Report created on 12/01/2023
									Total Spectrum Count	Total Spectrum Count	Total Spectrum Count
MilkEV_11-25-2023									Milk_EV	Milk_EV	Milk_EV
#	Visible?	Starred?	Identified Proteins (1583)	Accession Number	Alternate ID	Molecular Weight	Protein Grouping Ambiguity	Taxonomy	mEV1	mEV2	mEV3
1	TRUE	Empty	Cluster of Albumin OS=Camelus bactrianus OX=9837 GN=ALB PE=4 SV=1 (A0A9W3F988)	A0A9W3F988 [2]	ALB	69 kDa	TRUE	unknown	4320	5032	5836
2	TRUE	Empty	Cluster of Beta-casein (Fragment) OS=Camelus dromedarius OX=9838 GN=Cadr_000031208 PE=3 SV=1 (A0A5N4BX35)	A0A5N4BX35 [4]	Cadr_000031208	29 kDa	TRUE	unknown	3660	4116	5252
3	TRUE	Empty	Cluster of Alpha-S1-casein OS=Camelus ferus OX=419612 GN=CSN1S1 PE=3 SV=1 (A0A8B6YMU5)	A0A8B6YMU5 [2]	CSN1S1	26 kDa	TRUE	unknown	3942	3821	4744
4	TRUE	Empty	Cluster of Lactadherin OS=Camelus bactrianus OX=9837 GN=MFGE8 PE=4 SV=1 (A0A9W3EQ51)	A0A9W3EQ51 [2]	MFGE8	48 kDa	TRUE	unknown	2737	3294	3943
5	TRUE	Empty	Cluster of Butyrophilin subfamily 1 member A1 isoform X3 OS=Camelus bactrianus OX=9837 GN=LOC105084142 PE=4 SV=1 (A0A9W3FG03)	A0A9W3FG03 [3]	LOC105084142	59 kDa	TRUE	unknown	1977	2273	2851
6	TRUE	Empty	Cluster of Alpha-lactalbumin OS=Camelus dromedarius OX=9838 PE=3 SV=1 (A0A5B9RHW6)	A0A5B9RHW6 [4]		17 kDa	TRUE	unknown	1599	1909	2714
7	TRUE	Empty	Cluster of Lactotransferrin OS=Camelus dromedarius OX=9838 GN=Cadr_000020252 PE=2 SV=1 (W6GH05)	W6GH05 [4]	Cadr_000020252	77 kDa	TRUE	unknown	1533	1805	1867
8	TRUE	Empty	Cluster of Fatty acid-binding protein, heart OS=Camelus bactrianus OX=9837 GN=FABP3 PE=4 SV=1 (A0A9W3GQV8)	A0A9W3GQV8 [2]	FABP3	15 kDa	TRUE	unknown	1181	1488	1648
9	TRUE	Empty	Cluster of Fatty acid synthase OS=Camelus ferus OX=419612 GN=FASN PE=4 SV=1 (A0A8B8UKT1)	A0A8B8UKT1 [4]	FASN	272 kDa	TRUE	unknown	1156	1486	1444
10	TRUE	Empty	Alpha-S2-casein isoform X1 OS=Camelus bactrianus OX=9837 GN=LOC105080410 PE=4 SV=1	A0A9W3FKB4	LOC105080410	24 kDa		unknown	1300	1451	1870
11	TRUE	Empty	Cluster of Ig gamma-3 chain C region OS=Camelus ferus OX=419612 GN=CB1_102281001 PE=4 SV=1 (S9XBS9)	S9XBS9 [4]	CB1_102281001	38 kDa	TRUE	unknown	912	1314	1177
12	TRUE	Empty	Glycosylation-dependent cell adhesion molecule 1 isoform X1 OS=Camelus bactrianus OX=9837 GN=LOC105076320 PE=4 SV=1	A0A9W3F2R1	LOC105076320	22 kDa	TRUE	unknown	1094	1140	1535
13	TRUE	Empty	Cluster of Sodium-dependent phosphate transport protein 2B isoform X4 OS=Camelus ferus OX=419612 GN=SLC34A2 PE=3 SV=1 (S9WS72)	S9WS72 [4]	SLC34A2	76 kDa	TRUE	unknown	864	1032	1179
14	TRUE	Empty	Cluster of Platelet glycoprotein 4 OS=Camelus dromedarius OX=9838 GN=Cadr_000007872 PE=3 SV=1 (A0A5N4DXM9)	A0A5N4DXM9 [3]	Cadr_000007872	53 kDa	TRUE	unknown	665	805	993
15	TRUE	Empty	Cluster of Xanthine dehydrogenase/oxidase OS=Camelus ferus OX=419612 GN=XDH PE=3 SV=1 (A0A8B6YFB7)	A0A8B6YFB7 [5]	XDH	147 kDa	TRUE	unknown	597	796	778
16	TRUE	Empty	Cluster of Actin OS=Camelus dromedarius OX=9838 GN=Cadr_000023569 PE=3 SV=1 (A0A5N4CXK3)	A0A5N4CXK3 [26]	Cadr_000023569	42 kDa	TRUE	unknown	586	757	672
17	TRUE	Empty	Cluster of Complement decay-accelerating factor isoform X1 OS=Camelus ferus OX=419612 GN=CD55 PE=4 SV=1 (A0A8B7KHZ5)	A0A8B7KHZ5 [4]	CD55	74 kDa	TRUE	unknown	568	670	709
18	TRUE	Empty	Cluster of Ovostatin homolog 2-like OS=Camelus ferus OX=419612 GN=LOC102515984 PE=3 SV=1 (A0A8B8SG57)	A0A8B8SG57 [6]	LOC102515984	163 kDa	TRUE	unknown	537	636	669
19	TRUE	Empty	Cluster of Mucin-16 isoform X2 OS=Camelus ferus OX=419612 GN=LOC102521789 PE=4 SV=1 (A0A8B8RU14)	A0A8B8RU14 [7]	LOC102521789	435 kDa	TRUE	unknown	445	546	528
20	TRUE	Empty	Cluster of Moesin OS=Camelus bactrianus OX=9837 GN=MSN PE=4 SV=1 (A0A9W3FF88)	A0A9W3FF88 [3]	MSN	68 kDa	TRUE	unknown	434	500	499
21	TRUE	Empty	Na exchange regulatory cofactor NHE-RF1 OS=Camelus dromedarius OX=9838 GN=Cadr_000019784 PE=4 SV=1	A0A5N4D2Y2 (+2)	Cadr_000019784	43 kDa	TRUE	unknown	430	447	490
22	TRUE	Empty	Cluster of Perilipin OS=Camelus ferus OX=419612 GN=CB1_000478018 PE=3 SV=1 (S9YK74)	S9YK74 [4]	CB1_000478018	47 kDa	TRUE	unknown	298	362	368
23	TRUE	Empty	Mucin-15 OS=Camelus ferus OX=419612 GN=MUC15 PE=4 SV=1	A0A8B6YSX4 (+1)	MUC15	36 kDa		unknown	189	325	253
24	TRUE	Empty	Cluster of Isocitrate dehydrogenase [NADP] OS=Camelus dromedarius OX=9838 GN=Cadr_000007150 PE=3 SV=1 (A0A5N4E858)	A0A5N4E858 [5]	Cadr_000007150	49 kDa	TRUE	unknown	274	325	249
25	TRUE	Empty	Peptidoglycan-recognition protein OS=Camelus ferus OX=419612 GN=PGLYRP1 PE=3 SV=1	A0A8B6YL77 (+1)	PGLYRP1	24 kDa		unknown	233	309	371
26	TRUE	Empty	Cluster of Ezrin OS=Camelus ferus OX=419612 GN=EZR PE=4 SV=1 (A0A8B8THC9)	A0A8B8THC9 [4]	EZR	70 kDa	TRUE	unknown	245	299	242
27	TRUE	Empty	Cluster of Folate receptor alpha OS=Camelus dromedarius OX=9838 GN=Cadr_000015195 PE=3 SV=1 (A0A5N4DN67)	A0A5N4DN67 [5]	Cadr_000015195	29 kDa	TRUE	unknown	260	297	340
28	TRUE	Empty	Cluster of Apolipoprotein A-IV OS=Camelus ferus OX=419612 GN=CB1_000200068 PE=3 SV=1 (S9XCM5)	S9XCM5 [2]	CB1_000200068	90 kDa	TRUE	unknown	258	291	240
29	TRUE	Empty	Alpha-2-macroglobulin OS=Camelus dromedarius OX=9838 GN=Cadr_000029307 PE=3 SV=1	A0A5N4C6R8	Cadr_000029307	164 kDa		unknown	229	276	271
30	TRUE	Empty	Cluster of Heat shock cognate 71 kDa protein OS=Camelus dromedarius OX=9838 GN=Cadr_000028839 PE=3 SV=1 (A0A5N4C878)	A0A5N4C878 [16]	Cadr_000028839	72 kDa	TRUE	unknown	204	244	254
31	TRUE	Empty	Cluster of Ubiquitin-ribosomal protein eL40 fusion protein OS=Camelus ferus OX=419612 GN=CB1_000878024 PE=3 SV=1 (S9Y7C3)	S9Y7C3 [3]	CB1_000878024	23 kDa	TRUE	unknown	239	241	247
32	TRUE	Empty	Monocyte differentiation antigen CD14 OS=Camelus dromedarius OX=9838 GN=Cadr_000004743 PE=4 SV=1	A0A5N4ECI5	Cadr_000004743	40 kDa		unknown	192	230	191
33	TRUE	Empty	Cluster of Peptidyl-prolyl cis-trans isomerase OS=Camelus ferus OX=419612 GN=PPIA PE=3 SV=1 (A0A8B8TDA9)	A0A8B8TDA9 [22]	PPIA	18 kDa	TRUE	unknown	159	220	188
34	TRUE	Empty	Cluster of Ig lambda chain C regions isoform 19-like protein OS=Camelus ferus OX=419612 GN=CB1_000047011 PE=4 SV=1 (S9XR87)	S9XR87 [2]	CB1_000047011	15 kDa	TRUE	unknown	197	216	179
35	TRUE	Empty	Cluster of Amine oxidase OS=Camelus dromedarius OX=9838 GN=Cadr_000013763 PE=3 SV=1 (A0A5N4DDA6)	A0A5N4DDA6 [2]	Cadr_000013763	59 kDa	TRUE	unknown	204	205	225
36	TRUE	Empty	Cluster of Elongation factor 1-alpha OS=Camelus dromedarius OX=9838 GN=Cadr_000030707 PE=3 SV=1 (A0A5N4BZH2)	A0A5N4BZH2 [17]	Cadr_000030707	50 kDa	TRUE	unknown	155	193	191
37	TRUE	Empty	Cluster of 14-3-3 protein zeta/delta OS=Camelus ferus OX=419612 GN=YWHAZ PE=3 SV=1 (A0A8B8S2U1)	A0A8B8S2U1 [13]	YWHAZ	28 kDa	TRUE	unknown	149	184	319
38	TRUE	Empty	Ig mu chain C region secreted form (Fragment) OS=Camelus dromedarius OX=9838 GN=Cadr_000006579 PE=4 SV=1	A0A5N4E3Y8	Cadr_000006579	45 kDa		unknown	138	180	136
39	TRUE	Empty	Cluster of Radixin OS=Camelus dromedarius OX=9838 GN=Radixin PE=4 SV=1 (A0A5N4C7H6)	A0A5N4C7H6 [2]	Radixin	67 kDa	TRUE	unknown	156	178	174
40	TRUE	Empty	Ig alpha-1 chain C region OS=Camelus dromedarius OX=9838 GN=Cadr_000006566 PE=4 SV=1	A0A5N4E0V1	Cadr_000006566	32 kDa		unknown	129	171	130
41	TRUE	Empty	Cluster of N-acetylated-alpha-linked acidic dipeptidase 2 isoform X2 OS=Camelus ferus OX=419612 GN=LOC102520257 PE=3 SV=1 (A0A8B8TPR7)	A0A8B8TPR7 [10]	LOC102520257	82 kDa	TRUE	unknown	145	170	168
42	TRUE	Empty	Cluster of Neutrophil gelatinase-associated lipocalin OS=Camelus dromedarius OX=9838 GN=Cadr_000016289 PE=3 SV=1 (A0A5N4E963)	A0A5N4E963 [3]	Cadr_000016289	28 kDa	TRUE	unknown	160	170	199
43	TRUE	Empty	Cystatin-C-like OS=Camelus bactrianus OX=9837 GN=LOC105083181 PE=4 SV=1	A0A9W3H486	LOC105083181	16 kDa	TRUE	unknown	135	159	197
44	TRUE	Empty	Kappa-casein OS=Camelus dromedarius OX=9838 GN=Cadr_000001825 PE=3 SV=1	A0A5N4EEL7	Cadr_000001825	25 kDa		unknown	193	152	253
45	TRUE	Empty	Cluster of Prominin-1 OS=Camelus ferus OX=419612 GN=CB1_000312006 PE=3 SV=1 (S9XE13)	S9XE13 [8]	CB1_000312006	83 kDa	TRUE	unknown	112	138	159
46	TRUE	Empty	Cluster of Osteopontin OS=Camelus dromedarius OX=9838 GN=Cadr_000002009 PE=4 SV=1 (A0A5N4EIH9)	A0A5N4EIH9 [2]	Cadr_000002009	34 kDa	TRUE	unknown	109	133	135
47	TRUE	Empty	Cluster of IF rod domain-containing protein OS=Camelus ferus OX=419612 GN=CB1_000606063 PE=3 SV=1 (S9WX05)	S9WX05 [75]	CB1_000606063	117 kDa	TRUE	unknown	188	132	127
48	TRUE	Empty	Cluster of Mucin-16-like OS=Camelus ferus OX=419612 GN=LOC102521301 PE=4 SV=1 (A0A8B8RXK8)	A0A8B8RXK8 [2]	LOC102521301	166 kDa	TRUE	unknown	114	121	81
49	TRUE	Empty	Cluster of Uncharacterized protein OS=Camelus ferus OX=419612 GN=CB1_001030036 PE=3 SV=1 (S9Y3S5)	S9Y3S5 [5]	CB1_001030036	109 kDa	TRUE	unknown	101	119	93
50	TRUE	Empty	Cluster of Sodium/nucleoside cotransporter OS=Camelus ferus OX=419612 GN=SLC28A3 PE=3 SV=1 (A0A8B8SUC5)	A0A8B8SUC5 [3]	SLC28A3	77 kDa	TRUE	unknown	71	118	79
51	TRUE	Empty	Cluster of Lactotransferrin OS=Camelus ferus OX=419612 GN=CB1_000443013 PE=4 SV=1 (S9X2H2)	S9X2H2 [3]	CB1_000443013	175 kDa	TRUE	unknown	71	116	92
52	TRUE	Empty	Cluster of Complement C3 OS=Camelus bactrianus OX=9837 GN=C3 PE=4 SV=1 (A0A9W3F5K3)	A0A9W3F5K3 [3]	C3	187 kDa	TRUE	unknown	79	115	162
53	TRUE	Empty	Cluster of Ras-related protein Rab-11B OS=Camelus bactrianus OX=9837 GN=RAB11B PE=4 SV=1 (A0A9W3H0Q1)	A0A9W3H0Q1 [2]	RAB11B	24 kDa	TRUE	unknown	112	113	87
54	TRUE	Empty	Cluster of small monomeric GTPase OS=Camelus dromedarius OX=9838 GN=Cadr_000017041 PE=4 SV=1 (A0A5N4DGN1)	A0A5N4DGN1 [2]	Cadr_000017041	21 kDa	TRUE	unknown	81	108	107
55	TRUE	Empty	Cluster of Keratin, type I cytoskeletal 10 isoform X1 OS=Camelus ferus OX=419612 GN=KRT10 PE=3 SV=1 (A0A8B8UHF7)	A0A8B8UHF7 [35]	KRT10	61 kDa	TRUE	unknown	143	104	107
56	TRUE	Empty	Cluster of Transforming protein RhoA OS=Camelus bactrianus OX=9837 GN=RHOA PE=4 SV=1 (A0A9W3FKG9)	A0A9W3FKG9 [3]	RHOA	22 kDa	TRUE	unknown	75	98	88
57	TRUE	Empty	Cluster of Quinone oxidoreductase OS=Camelus ferus OX=419612 GN=CRYZ PE=3 SV=1 (A0A8B6Y9I5)	A0A8B6Y9I5 [3]	CRYZ	35 kDa	TRUE	unknown	81	97	92
58	TRUE	Empty	Cluster of Rab GDP dissociation inhibitor OS=Camelus dromedarius OX=9838 GN=Cadr_000027094 PE=3 SV=1 (A0A5N4C4Q0)	A0A5N4C4Q0 [7]	Cadr_000027094	57 kDa	TRUE	unknown	61	97	105
59	TRUE	Empty	Cluster of Chloride intracellular channel protein 1 OS=Camelus bactrianus OX=9837 GN=CLIC1 PE=4 SV=1 (A0A9W3GWT2)	A0A9W3GWT2 [2]	CLIC1	26 kDa	TRUE	unknown	48	95	87
60	TRUE	Empty	Cluster of Cell division control protein 42 homolog OS=Camelus ferus OX=419612 GN=CB1_001086070 PE=3 SV=1 (T0M860)	T0M860 [14]	CB1_001086070	24 kDa	TRUE	unknown	39	83	54
61	TRUE	Empty	Cluster of IQ motif containing GTPase activating protein 1 OS=Camelus ferus OX=419612 GN=CB1_001815036 PE=4 SV=1 (S9XTK4)	S9XTK4 [3]	CB1_001815036	195 kDa	TRUE	unknown	86	82	132
62	TRUE	Empty	Cluster of Heat shock protein HSP 90-alpha isoform X1 OS=Camelus ferus OX=419612 GN=HSP90AA1 PE=3 SV=1 (A0A8B8T8I5)	A0A8B8T8I5 [3]	HSP90AA1	85 kDa	TRUE	unknown	77	82	90
63	TRUE	Empty	Cluster of Acid sphingomyelinase-like phosphodiesterase 3b OS=Camelus bactrianus OX=9837 GN=SMPDL3B PE=4 SV=1 (A0A9W3EFG6)	A0A9W3EFG6 [2]	SMPDL3B	52 kDa	TRUE	unknown	40	82	89
64	TRUE	Empty	Cluster of Rho GDP-dissociation inhibitor 1 OS=Camelus ferus OX=419612 GN=ARHGDIA PE=3 SV=1 (A0A8B8R5U2)	A0A8B8R5U2 [4]	ARHGDIA	23 kDa	TRUE	unknown	50	81	72
65	TRUE	Empty	Cluster of Ectonucleotide pyrophosphatase/phosphodiesterase family member 3 OS=Camelus bactrianus OX=9837 GN=ENPP3 PE=4 SV=1 (A0A9W3F4C4)	A0A9W3F4C4 [4]	ENPP3	102 kDa	TRUE	unknown	50	80	80
66	TRUE	Empty	Cluster of Elongation factor 2 OS=Camelus dromedarius OX=9838 GN=Cadr_000025175 PE=4 SV=1 (A0A5N4CJU9)	A0A5N4CJU9 [6]	Cadr_000025175	95 kDa	TRUE	unknown	48	78	80
67	TRUE	Empty	Cluster of Ras-related protein Rab-1A OS=Camelus ferus OX=419612 GN=RAB1A PE=4 SV=1 (A0A8B8UG82)	A0A8B8UG82 [5]	RAB1A	23 kDa	TRUE	unknown	63	77	68
68	TRUE	Empty	Cluster of Annexin OS=Camelus dromedarius OX=9838 GN=Annexin A4 PE=3 SV=1 (A0A5N4D6Z5)	A0A5N4D6Z5 [4]	Annexin	41 kDa	TRUE	unknown	60	76	57
69	TRUE	Empty	Cluster of Growth/differentiation factor 8 OS=Camelus bactrianus OX=9837 GN=MSTN PE=4 SV=1 (A0A9W3GW61)	A0A9W3GW61 [4]	MSTN	43 kDa	TRUE	unknown	58	75	62
70	TRUE	Empty	Clusterin OS=Camelus ferus OX=419612 GN=CLU PE=3 SV=1	A0A8B8S9C1	CLU	51 kDa		unknown	54	74	89
71	TRUE	Empty	Cluster of L-lactate dehydrogenase OS=Camelus dromedarius OX=9838 GN=Cadr_000029168 PE=3 SV=1 (A0A5N4C651)	A0A5N4C651 [13]	Cadr_000029168	37 kDa	TRUE	unknown	43	71	60
72	TRUE	Empty	Cluster of ADP-ribosylation factor 3 (Fragment) OS=Camelus dromedarius OX=9838 GN=Cadr_000016902 PE=3 SV=1 (A0A5N4DEE2)	A0A5N4DEE2 [9]	Cadr_000016902	23 kDa	TRUE	unknown	66	71	89
73	TRUE	Empty	Transthyretin OS=Camelus ferus OX=419612 GN=CB1_000954015 PE=3 SV=1	S9XVK5	CB1_000954015	16 kDa		unknown	47	66	44
74	TRUE	Empty	Cluster of Annexin A6 isoform X1 OS=Camelus bactrianus OX=9837 GN=ANXA6 PE=4 SV=1 (A0A9W3FA42)	A0A9W3FA42 [4]	ANXA6	76 kDa	TRUE	unknown	46	65	72
75	TRUE	Empty	Cluster of Ig-like domain-containing protein OS=Camelus ferus OX=419612 GN=CB1_000688044 PE=4 SV=1 (S9X0W6)	S9X0W6 [2]	CB1_000688044	18 kDa	TRUE	unknown	53	65	93
76	TRUE	Empty	Cluster of Vitamin D-binding protein OS=Camelus ferus OX=419612 GN=CB1_001109025 PE=4 SV=1 (S9XSQ6)	S9XSQ6 [2]	CB1_001109025	49 kDa	TRUE	unknown	47	64	87
77	TRUE	Empty	Cluster of Alpha-1-antitrypsin-like protein OS=Camelus ferus OX=419612 GN=CB1_000726084 PE=3 SV=1 (S9YC53)	S9YC53 [2]	CB1_000726084	52 kDa	TRUE	unknown	58	63	84
78	TRUE	Empty	Cluster of Basigin OS=Camelus dromedarius OX=9838 GN=Basigin PE=4 SV=1 (A0A5N4CMI0)	A0A5N4CMI0 [4]	Basigin	30 kDa	TRUE	unknown	39	59	78
79	TRUE	Empty	Transmembrane BAX inhibitor motif-containing protein 1 OS=Camelus ferus OX=419612 GN=TMBIM1 PE=3 SV=1	S9WV71	TMBIM1	34 kDa		unknown	46	58	51
80	TRUE	Empty	Cluster of Cytoplasmic aconitate hydratase isoform X1 OS=Camelus bactrianus OX=9837 GN=ACO1 PE=4 SV=1 (A0A9W3H0X4)	A0A9W3H0X4 [2]	ACO1	98 kDa	TRUE	unknown	72	57	74
81	TRUE	Empty	Cluster of LOW QUALITY PROTEIN: programmed cell death 6-interacting protein OS=Camelus ferus OX=419612 GN=PDCD6IP PE=4 SV=1 (A0A8B8RB39)	A0A8B8RB39 [3]	PDCD6IP	96 kDa	TRUE	unknown	43	57	64
82	TRUE	Empty	Lipoprotein lipase OS=Camelus dromedarius OX=9838 GN=Cadr_000029699 PE=3 SV=1	A0A5N4CAX1	Cadr_000029699	54 kDa		unknown	56	56	51
83	TRUE	Empty	Cluster of protein deglycase OS=Camelus dromedarius OX=9838 GN=Cadr_000013169 PE=3 SV=1 (A0A5N4DDL3)	A0A5N4DDL3 [2]	Cadr_000013169	24 kDa	TRUE	unknown	33	56	44
84	TRUE	Empty	Cluster of Beta-2-microglobulin OS=Camelus dromedarius OX=9838 GN=Cadr_000005416 PE=3 SV=1 (A0A5N4E3P4)	A0A5N4E3P4 [3]	Cadr_000005416	25 kDa	TRUE	unknown	35	55	57
85	TRUE	Empty	Cluster of Proton-coupled amino acid transporter 2 isoform X2 OS=Camelus ferus OX=419612 GN=LOC102513692 PE=4 SV=1 (A0A8B6Y6W4)	A0A8B6Y6W4 [4]	LOC102513692	55 kDa	TRUE	unknown	46	55	44
86	TRUE	Empty	Cluster of Triosephosphate isomerase OS=Camelus dromedarius OX=9838 GN=Cadr_000029358 PE=3 SV=1 (A0A5N4C6L9)	A0A5N4C6L9 [2]	Cadr_000029358	31 kDa	TRUE	unknown	36	54	60
87	TRUE	Empty	Cluster of Lactoperoxidase isoform 1 preproprotein OS=Camelus ferus OX=419612 GN=CB1_000552025 PE=4 SV=1 (S9X7Q1)	S9X7Q1 [4]	CB1_000552025	88 kDa	TRUE	unknown	47	53	85
88	TRUE	Empty	Cluster of 14-3-3 protein epsilon OS=Camelus dromedarius OX=9838 GN=Cadr_000019439 PE=3 SV=1 (A0A5N4D5S2)	A0A5N4D5S2 [4]	Cadr_000019439	30 kDa	TRUE	unknown	31	52	67
89	TRUE	Empty	Cluster of 4F2 cell-surface antigen heavy chain isoform X2 OS=Camelus ferus OX=419612 GN=SLC3A2 PE=4 SV=1 (A0A8B8TUD4)	A0A8B8TUD4 [4]	SLC3A2	60 kDa	TRUE	unknown	47	52	59
90	TRUE	Empty	Antithrombin-III (Fragment) OS=Camelus dromedarius OX=9838 GN=Cadr_000024359 PE=3 SV=1	A0A5N4CMZ2	Cadr_000024359	57 kDa		unknown	27	51	47
91	TRUE	Empty	Chloride intracellular channel protein OS=Camelus ferus OX=419612 GN=CLIC4 PE=3 SV=1	A0A8B8UB83	CLIC4	29 kDa	TRUE	unknown	47	51	59
92	TRUE	Empty	Mucin-16 OS=Camelus bactrianus OX=9837 GN=LOC105068411 PE=4 SV=1	A0A9W3G475	LOC105068411	199 kDa	TRUE	unknown	54	51	37
93	TRUE	Empty	Cluster of Phosphoglucomutase-1 OS=Camelus dromedarius OX=9838 GN=Cadr_000014034 PE=3 SV=1 (A0A5N4DBG4)	A0A5N4DBG4 [6]	Cadr_000014034	64 kDa	TRUE	unknown	32	48	56
94	TRUE	Empty	Cluster of Ras-related protein Rab-5C OS=Camelus bactrianus OX=9837 GN=RAB5C PE=4 SV=1 (A0A9W3H244)	A0A9W3H244 [5]	RAB5C	23 kDa	TRUE	unknown	34	46	55
95	TRUE	Empty	Complement factor D isoform X2 OS=Camelus ferus OX=419612 GN=CFD PE=4 SV=1	A0A8B8RVU2 (+1)	CFD	28 kDa	TRUE	unknown	36	46	35
96	TRUE	Empty	Cluster of UTP--glucose-1-phosphate uridylyltransferase isoform X1 OS=Camelus bactrianus OX=9837 GN=UGP2 PE=4 SV=1 (A0A9W3EKY1)	A0A9W3EKY1 [2]	UGP2	57 kDa	TRUE	unknown	35	45	59
97	TRUE	Empty	Cluster of Cofilin-1 OS=Camelus bactrianus OX=9837 GN=CFL1 PE=4 SV=1 (A0A9W3GUD2)	A0A9W3GUD2 [8]	CFL1	19 kDa	TRUE	unknown	20	45	35
98	TRUE	Empty	Cluster of Phosphatidylethanolamine-binding protein 1 OS=Camelus ferus OX=419612 GN=PEBP1 PE=3 SV=1 (A0A8B7K6J3)	A0A8B7K6J3 [3]	PEBP1	23 kDa	TRUE	unknown	30	43	47
99	TRUE	Empty	Tetraspanin OS=Camelus ferus OX=419612 GN=CD81 PE=3 SV=1	A0A8B8TUS0	CD81	26 kDa		unknown	30	43	35
100	TRUE	Empty	Cluster of carbonyl reductase (NADPH) OS=Camelus ferus OX=419612 GN=CB1_000995013 PE=3 SV=1 (T0M7N1)	T0M7N1 [4]	CB1_000995013	59 kDa	TRUE	unknown	28	42	43
101	TRUE	Empty	Cluster of Phosphoglycerate kinase OS=Camelus dromedarius OX=9838 GN=Cadr_000003108 PE=3 SV=1 (A0A5N4C286)	A0A5N4C286 [5]	Cadr_000003108	45 kDa	TRUE	unknown	39	40	53
102	TRUE	Empty	Cluster of Inter-alpha-trypsin inhibitor heavy chain H4 OS=Camelus dromedarius OX=9838 GN=Cadr_000020438 PE=3 SV=1 (A0A5N4D0L7)	A0A5N4D0L7 [4]	Cadr_000020438	104 kDa	TRUE	unknown	36	40	49
103	TRUE	Empty	Cluster of Annexin OS=Camelus dromedarius OX=9838 GN=Annexin A8 PE=3 SV=1 (A0A5N4DI18)	A0A5N4DI18 [6]	Annexin	20 kDa	TRUE	unknown	25	39	53
104	TRUE	Empty	Cluster of Melanotransferrin OS=Camelus bactrianus OX=9837 GN=MELTF PE=4 SV=1 (A0A9W3EVW6)	A0A9W3EVW6 [2]	MELTF	80 kDa	TRUE	unknown	39	39	45
105	TRUE	Empty	Cluster of GDP-L-fucose synthase OS=Camelus dromedarius OX=9838 GN=Cadr_000022943 PE=3 SV=1 (A0A5N4CIC9)	A0A5N4CIC9 [4]	Cadr_000022943	51 kDa	TRUE	unknown	24	39	30
106	TRUE	Empty	Cluster of Ras-related protein Rab-35 isoform X1 OS=Camelus ferus OX=419612 GN=RAB35 PE=4 SV=1 (A0A8B8SBM2)	A0A8B8SBM2 [2]	RAB35	23 kDa	TRUE	unknown	19	38	39
107	TRUE	Empty	Cluster of Heat shock protein HSP 90-beta OS=Camelus ferus OX=419612 GN=HSP90AB1 PE=3 SV=1 (A0A8B6YKR4)	A0A8B6YKR4 [2]	HSP90AB1	83 kDa	TRUE	unknown	36	37	38
108	TRUE	Empty	Cluster of Myosin, heavy polypeptide 9, non-muscle isoform 1-like protein OS=Camelus ferus OX=419612 GN=CB1_022350002 PE=3 SV=1 (S9W5G9)	S9W5G9 [10]	CB1_022350002	235 kDa	TRUE	unknown	34	36	67
109	TRUE	Empty	Cluster of Synaptosomal-associated protein OS=Camelus dromedarius OX=9838 GN=Cadr_000005461 PE=3 SV=1 (A0A5N4E1S2)	A0A5N4E1S2 [3]	Cadr_000005461	23 kDa	TRUE	unknown	25	36	56
110	TRUE	Empty	Hemopexin OS=Camelus ferus OX=419612 GN=CB1_000829044 PE=4 SV=1	S9XYY2	CB1_000829044	47 kDa		unknown	26	36	21
111	TRUE	Empty	Cluster of Myelin proteolipid protein isoform X1 OS=Camelus bactrianus OX=9837 GN=PLP1 PE=4 SV=1 (A0A9W3F6X9)	A0A9W3F6X9 [3]	PLP1	30 kDa	TRUE	unknown	37	35	61
112	TRUE	Empty	Cluster of Fructose-bisphosphate aldolase OS=Camelus dromedarius OX=9838 GN=Cadr_000023894 PE=3 SV=1 (A0A5N4CX10)	A0A5N4CX10 [10]	Cadr_000023894	39 kDa	TRUE	unknown	16	35	35
113	TRUE	Empty	Cluster of Ras-related protein Rab-18 isoform X1 OS=Camelus bactrianus OX=9837 GN=RAB18 PE=4 SV=1 (A0A9W3EVP7)	A0A9W3EVP7 [3]	RAB18	23 kDa	TRUE	unknown	25	35	51
114	TRUE	Empty	Cluster of Protein NDRG1 OS=Camelus ferus OX=419612 GN=CB1_001179019 PE=3 SV=1 (S9WQ78)	S9WQ78 [3]	CB1_001179019	44 kDa	TRUE	unknown	14	35	20
115	TRUE	Empty	Tetraspanin OS=Camelus dromedarius OX=9838 GN=Cadr_000016627 PE=3 SV=1	A0A5N4DGB4	Cadr_000016627	26 kDa		unknown	34	35	55
116	TRUE	Empty	Cluster of Plasminogen OS=Camelus ferus OX=419612 GN=PLG PE=4 SV=1 (A0A8B6YA47)	A0A8B6YA47 [2]	PLG	93 kDa	TRUE	unknown	29	33	42
117	TRUE	Empty	Cluster of Acetyl-coenzyme A synthetase, cytoplasmic isoform X1 OS=Camelus bactrianus OX=9837 GN=ACSS2 PE=4 SV=1 (A0A9W3EXK7)	A0A9W3EXK7 [7]	ACSS2	81 kDa	TRUE	unknown	24	32	32
118	TRUE	Empty	Cluster of Glyceraldehyde-3-phosphate dehydrogenase OS=Camelus dromedarius OX=9838 GN=Cadr_000029373 PE=3 SV=1 (A0A5N4C6U9)	A0A5N4C6U9 [11]	Cadr_000029373	36 kDa	TRUE	unknown	20	32	38
119	TRUE	Empty	Cytoplasmic beta-actin isoform 8-like protein OS=Camelus ferus OX=419612 GN=CB1_063865002 PE=3 SV=1	S9XL15	CB1_063865002	26 kDa	TRUE	unknown	20	32	15
120	TRUE	Empty	Cluster of Pyruvate kinase OS=Camelus ferus OX=419612 GN=CB1_000590022 PE=3 SV=1 (T0MHN9)	T0MHN9 [5]	CB1_000590022	91 kDa	TRUE	unknown	25	31	50
121	TRUE	Empty	Cluster of Peptidyl-prolyl cis-trans isomerase OS=Camelus dromedarius OX=9838 GN=Cadr_000005150 PE=3 SV=1 (A0A5N4E460)	A0A5N4E460 [2]	Cadr_000005150	24 kDa	TRUE	unknown	20	31	27
122	TRUE	Empty	Cluster of Alpha-2-HS-glycoprotein OS=Camelus ferus OX=419612 GN=CB1_001118013 PE=4 SV=1 (S9WPL9)	S9WPL9 [2]	CB1_001118013	85 kDa	TRUE	unknown	19	30	34
123	TRUE	Empty	Cluster of Guanine nucleotide-binding protein subunit alpha-13 OS=Camelus bactrianus OX=9837 GN=GNA13 PE=4 SV=1 (A0A9W3GNI5)	A0A9W3GNI5 [16]	GNA13	45 kDa	TRUE	unknown	27	30	47
124	TRUE	Empty	Cluster of G-protein coupled receptor family C group 5 member B isoform X1 OS=Camelus ferus OX=419612 GN=GPRC5B PE=4 SV=1 (A0A8B8RHR6)	A0A8B8RHR6 [2]	GPRC5B	44 kDa	TRUE	unknown	29	30	24
125	TRUE	Empty	Cluster of Synaptobrevin-like protein YKT6 OS=Camelus dromedarius OX=9838 GN=Cadr_000007714 PE=3 SV=1 (A0A5N4DZ22)	A0A5N4DZ22 [4]	Cadr_000007714	22 kDa	TRUE	unknown	22	30	26
126	TRUE	Empty	Cluster of Anti-HCV NS3/4A serine protease immoglobulin heavy chain (Fragment) OS=Camelus dromedarius OX=9838 PE=1 SV=1 (A0A0F6YEF6)	A0A0F6YEF6 [4]		14 kDa	TRUE	unknown	33	30	30
127	TRUE	Empty	Cluster of Ras-related protein Ral-B isoform X1 OS=Camelus ferus OX=419612 GN=RALB PE=4 SV=1 (A0A8B8SZU5)	A0A8B8SZU5 [4]	RALB	26 kDa	TRUE	unknown	26	29	46
128	TRUE	Empty	78 kDa glucose-regulated protein OS=Camelus ferus OX=419612 GN=HSPA5 PE=3 SV=1	S9Y3W1	HSPA5	72 kDa	TRUE	unknown	27	29	32
129	TRUE	Empty	Malate dehydrogenase OS=Camelus dromedarius OX=9838 GN=Cadr_000018231 PE=3 SV=1	A0A5N4D7Q9	Cadr_000018231	36 kDa		unknown	24	27	41
130	TRUE	Empty	Cluster of Niban-like protein 1 (Fragment) OS=Camelus dromedarius OX=9838 GN=Cadr_000016268 PE=3 SV=1 (A0A5N4E8K5)	A0A5N4E8K5 [2]	Cadr_000016268	88 kDa	TRUE	unknown	18	27	43
131	TRUE	Empty	Cluster of Rho GTPase-activating protein 18 isoform X1 OS=Camelus ferus OX=419612 GN=ARHGAP18 PE=4 SV=1 (A0A8B8TEY1)	A0A8B8TEY1 [4]	ARHGAP18	75 kDa	TRUE	unknown	18	27	42
132	TRUE	Empty	Cluster of Guanine nucleotide-binding protein G(I)/G(S)/G(T) subunit beta-2 OS=Camelus ferus OX=419612 GN=GNB2 PE=3 SV=1 (S9WJ52)	S9WJ52 [9]	GNB2	37 kDa	TRUE	unknown	35	26	56
133	TRUE	Empty	Cluster of Profilin-1 OS=Camelus bactrianus OX=9837 GN=PFN1 PE=4 SV=1 (A0A9W3GVA6)	A0A9W3GVA6 [2]	PFN1	15 kDa	TRUE	unknown	20	25	32
134	TRUE	Empty	Cluster of Serpin A3-8 OS=Camelus ferus OX=419612 GN=CB1_000726078 PE=3 SV=1 (S9WZP7)	S9WZP7 [6]	CB1_000726078	75 kDa	TRUE	unknown	22	23	36
135	TRUE	Empty	Cluster of Myristoylated alanine-rich C-kinase substrate OS=Camelus bactrianus OX=9837 GN=MARCKS PE=4 SV=1 (A0A9W3HP37)	A0A9W3HP37 [2]	MARCKS	32 kDa	TRUE	unknown	19	23	22
136	TRUE	Empty	Sulfotransferase OS=Camelus ferus OX=419612 GN=LOC102509988 PE=3 SV=1	S9YE93	LOC102509988	34 kDa	TRUE	unknown	16	22	27
137	TRUE	Empty	Cluster of NADH-cytochrome b5 reductase 3 OS=Camelus bactrianus OX=9837 GN=LOC105073048 PE=4 SV=1 (A0A9W3EWW4)	A0A9W3EWW4 [4]	LOC105073048	34 kDa	TRUE	unknown	20	22	23
138	TRUE	Empty	Nucleoside diphosphate kinase B OS=Camelus bactrianus OX=9837 GN=LOC105064624 PE=4 SV=1	A0A9W3HEW7	LOC105064624	17 kDa	TRUE	unknown	11	21	31
139	TRUE	Empty	Cluster of Guanine nucleotide-binding protein G subunit alpha-1 OS=Camelus dromedarius OX=9838 GN=Cadr_000007870 PE=4 SV=1 (A0A5N4DXR2)	A0A5N4DXR2 [11]	Cadr_000007870	42 kDa	TRUE	unknown	6	21	28
140	TRUE	Empty	Cluster of Glycerol-3-phosphate dehydrogenase [NAD(+)], cytoplasmic isoform X1 OS=Camelus bactrianus OX=9837 GN=GPD1 PE=4 SV=1 (A0A9W3F269)	A0A9W3F269 [2]	GPD1	38 kDa	TRUE	unknown	21	20	42
141	TRUE	Empty	Cluster of Complement component 4A-like protein OS=Camelus ferus OX=419612 GN=CB1_000383050 PE=4 SV=1 (S9YD43)	S9YD43 [2]	CB1_000383050	226 kDa	TRUE	unknown	15	20	29
142	TRUE	Empty	Glutathione hydrolase OS=Camelus dromedarius OX=9838 GN=Cadr_000028305 PE=3 SV=1	A0A5N4C9H2 (+2)	Cadr_000028305	64 kDa	TRUE	unknown	14	20	22
143	TRUE	Empty	Cluster of Nucleobindin-1 isoform X2 OS=Camelus bactrianus OX=9837 GN=NUCB1 PE=4 SV=1 (A0A9W3EEH7)	A0A9W3EEH7 [2]	NUCB1	53 kDa	TRUE	unknown	18	19	37
144	TRUE	Empty	Cluster of Hsc70-interacting protein isoform X1 OS=Camelus ferus OX=419612 GN=ST13 PE=3 SV=1 (A0A8B8U178)	A0A8B8U178 [3]	ST13	45 kDa	TRUE	unknown	13	19	20
145	TRUE	Empty	Cluster of Beta-1,4-galactosyltransferase OS=Camelus ferus OX=419612 GN=B4GALT1 PE=3 SV=1 (A0A8B6YHN6)	A0A8B6YHN6 [2]	B4GALT1	44 kDa	TRUE	unknown	29	19	20
146	TRUE	Empty	Alpha-1B-glycoprotein OS=Camelus dromedarius OX=9838 GN=Cadr_000012387 PE=4 SV=1	A0A5N4DSC6 (+1)	Cadr_000012387	56 kDa		unknown	17	19	27
147	TRUE	Empty	Cluster of Peroxiredoxin-5 OS=Camelus ferus OX=419612 GN=PRDX5 PE=3 SV=1 (A0A8B8TTJ8)	A0A8B8TTJ8 [5]	PRDX5	23 kDa	TRUE	unknown	13	19	22
148	TRUE	Empty	Monocarboxylate transporter 1 OS=Camelus dromedarius OX=9838 GN=Cadr_000010935 PE=3 SV=1	A0A5N4DSH2	Cadr_000010935	54 kDa		unknown	18	19	18
149	TRUE	Empty	Apolipoprotein E OS=Camelus bactrianus OX=9837 GN=APOE PE=4 SV=1	A0A9W3EEC2	APOE	39 kDa		unknown	9	18	19
150	TRUE	Empty	Cluster of Fibrinogen alpha chain OS=Camelus dromedarius OX=9838 GN=Cadr_000001370 PE=4 SV=1 (A0A5N4EFL2)	A0A5N4EFL2 [2]	Cadr_000001370	92 kDa	TRUE	unknown	22	18	25
151	TRUE	Empty	Cluster of WD repeat-containing protein 1 OS=Camelus ferus OX=419612 GN=WDR1 PE=4 SV=1 (A0A8B8U5E5)	A0A8B8U5E5 [4]	WDR1	66 kDa	TRUE	unknown	15	18	22
152	TRUE	Empty	Cluster of RING-type domain-containing protein OS=Camelus ferus OX=419612 GN=CB1_000742002 PE=3 SV=1 (S9YBG5)	S9YBG5 [6]	CB1_000742002	91 kDa	TRUE	unknown	17	17	37
153	TRUE	Empty	Cluster of Calcium-transporting ATPase OS=Camelus ferus OX=419612 GN=ATP2B2 PE=3 SV=1 (A0A8B7K8M0)	A0A8B7K8M0 [11]	ATP2B2	137 kDa	TRUE	unknown	20	17	24
154	TRUE	Empty	Cluster of Ceruloplasmin isoform X2 OS=Camelus ferus OX=419612 GN=LOC102507268 PE=3 SV=1 (A0A8B6YLQ4)	A0A8B6YLQ4 [5]	LOC102507268	121 kDa	TRUE	unknown	15	17	20
155	TRUE	Empty	Cluster of Syntaxin-3 OS=Camelus ferus OX=419612 GN=CB1_002300015 PE=3 SV=1 (S9W7I5)	S9W7I5 [4]	CB1_002300015	42 kDa	TRUE	unknown	15	17	17
156	TRUE	Empty	LHFPL tetraspan subfamily member 2 protein OS=Camelus ferus OX=419612 GN=LHFPL2 PE=4 SV=1	A0A8B8SLK3	LHFPL2	25 kDa		unknown	16	17	21
157	TRUE	Empty	Cluster of Tropomyosin alpha-4 chain isoform X1 OS=Camelus bactrianus OX=9837 GN=TPM4 PE=4 SV=1 (A0A9W3FP73)	A0A9W3FP73 [14]	TPM4	49 kDa	TRUE	unknown	15	16	28
158	TRUE	Empty	Cluster of CD5 antigen-like OS=Camelus dromedarius OX=9838 GN=Cadr_000024630 PE=4 SV=1 (A0A5N4CQ82)	A0A5N4CQ82 [5]	Cadr_000024630	35 kDa	TRUE	unknown	14	16	31
159	TRUE	Empty	Cluster of Poly(RC)-binding protein 1 OS=Camelus bactrianus OX=9837 GN=PCBP1 PE=4 SV=1 (A0A9W3F1N0)	A0A9W3F1N0 [28]	PCBP1	37 kDa	TRUE	unknown	16	16	25
160	TRUE	Empty	Annexin OS=Camelus ferus OX=419612 GN=ANXA5 PE=3 SV=1	A0A8B8RL77	ANXA5	36 kDa		unknown	11	16	14
161	TRUE	Empty	Rab GDP dissociation inhibitor OS=Camelus ferus OX=419612 GN=CB1_001283005 PE=3 SV=1	S9WFD6	CB1_001283005	47 kDa	TRUE	unknown	11	16	25
162	TRUE	Empty	Cluster of dimethylargininase OS=Camelus ferus OX=419612 GN=DDAH1 PE=3 SV=1 (A0A8B8U8H9)	A0A8B8U8H9 [4]	DDAH1	41 kDa	TRUE	unknown	12	16	26
163	TRUE	Empty	Cluster of Cytosol aminopeptidase OS=Camelus bactrianus OX=9837 GN=LAP3 PE=4 SV=1 (A0A9W3FEA6)	A0A9W3FEA6 [2]	LAP3	56 kDa	TRUE	unknown	14	15	21
164	TRUE	Empty	Cluster of Perilipin OS=Camelus dromedarius OX=9838 GN=Cadr_000025211 PE=3 SV=1 (A0A5N4CK88)	A0A5N4CK88 [2]	Cadr_000025211	51 kDa	TRUE	unknown	18	15	33
165	TRUE	Empty	Cluster of Inter-alpha-trypsin inhibitor heavy chain H2 OS=Camelus bactrianus OX=9837 GN=ITIH2 PE=4 SV=1 (A0A9W3EYT9)	A0A9W3EYT9 [2]	ITIH2	106 kDa	TRUE	unknown	13	15	13
166	TRUE	Empty	Cluster of Pregnancy zone protein OS=Camelus ferus OX=419612 GN=LOC102516245 PE=3 SV=1 (A0A8B7KGY8)	A0A8B7KGY8 [3]	LOC102516245	164 kDa	TRUE	unknown	19	15	38
167	TRUE	Empty	Cluster of Zinc-alpha-2-glycoprotein OS=Camelus dromedarius OX=9838 GN=Cadr_000023639 PE=3 SV=1 (A0A5N4CX95)	A0A5N4CX95 [4]	Cadr_000023639	35 kDa	TRUE	unknown	13	15	17
168	TRUE	Empty	Apolipoprotein A-I OS=Camelus dromedarius OX=9838 GN=Cadr_000028932 PE=3 SV=1	A0A5N4C8W1	Cadr_000028932	31 kDa		unknown	13	14	29
169	TRUE	Empty	Cystathionine gamma-lyase OS=Camelus dromedarius OX=9838 GN=Cadr_000014105 PE=3 SV=1	A0A5N4DD30 (+1)	Cadr_000014105	45 kDa		unknown	18	14	30
170	TRUE	Empty	Cluster of Heat shock protein beta-1 OS=Camelus dromedarius OX=9838 GN=Cadr_000023724 PE=2 SV=1 (A0A291NUD2)	A0A291NUD2 [4]	Cadr_000023724	22 kDa	TRUE	unknown	18	14	14
171	TRUE	Empty	Adenosylhomocysteinase OS=Camelus dromedarius OX=9838 GN=Cadr_000021238 PE=3 SV=1	A0A5N4CUT4	Cadr_000021238	48 kDa		unknown	14	13	26
172	TRUE	Empty	Cluster of 6-phosphogluconate dehydrogenase, decarboxylating OS=Camelus ferus OX=419612 GN=CB1_000455014 PE=3 SV=1 (S9YL24)	S9YL24 [10]	CB1_000455014	301 kDa	TRUE	unknown	10	13	17
173	TRUE	Empty	Cluster of Serum amyloid A protein (Fragment) OS=Camelus dromedarius OX=9838 GN=Cadr_000014864 PE=3 SV=1 (A0A5N4DL57)	A0A5N4DL57 [2]	Cadr_000014864	19 kDa	TRUE	unknown	8	13	21
174	TRUE	Empty	Superoxide dismutase [Cu-Zn] OS=Camelus dromedarius OX=9838 GN=Cadr_000001079 PE=3 SV=1	A0A5N4EMD5 (+1)	Cadr_000001079	17 kDa		unknown	7	13	19
175	TRUE	Empty	Cluster of Glutathione peroxidase 1 OS=Camelus bactrianus OX=9837 GN=GPX1 PE=4 SV=1 (A0A9W3F908)	A0A9W3F908 [4]	GPX1	23 kDa	TRUE	unknown	12	13	21
176	TRUE	Empty	Fibrinogen beta chain OS=Camelus dromedarius OX=9838 GN=Cadr_000001371 PE=4 SV=1	A0A5N4EFX8 (+1)	Cadr_000001371	55 kDa		unknown	7	13	15
177	TRUE	Empty	Cluster of Syntaxin-binding protein 2 OS=Camelus bactrianus OX=9837 GN=STXBP2 PE=4 SV=1 (A0A9W3F5W8)	A0A9W3F5W8 [3]	STXBP2	77 kDa	TRUE	unknown	18	12	30
178	TRUE	Empty	Cluster of Protein disulfide-isomerase OS=Camelus dromedarius OX=9838 GN=Cadr_000019957 PE=3 SV=1 (A0A5N4D3K2)	A0A5N4D3K2 [3]	Cadr_000019957	63 kDa	TRUE	unknown	9	12	24
179	TRUE	Empty	Cluster of Clathrin heavy chain OS=Camelus ferus OX=419612 GN=CLTC PE=3 SV=1 (A0A8B7K7P9)	A0A8B7K7P9 [3]	CLTC	192 kDa	TRUE	unknown	13	12	22
180	TRUE	Empty	Cluster of CD151 antigen OS=Camelus dromedarius OX=9838 GN=Cadr_000030532 PE=3 SV=1 (A0A5N4BXQ6)	A0A5N4BXQ6 [4]	Cadr_000030532	53 kDa	TRUE	unknown	10	12	6
181	TRUE	Empty	Cluster of Aldo-keto reductase family 1 member A1 (Fragment) OS=Camelus dromedarius OX=9838 GN=Cadr_000013836 PE=3 SV=1 (A0A5N4DD97)	A0A5N4DD97 [3]	Cadr_000013836	42 kDa	TRUE	unknown	8	12	28
182	TRUE	Empty	Cluster of Transaldolase OS=Camelus ferus OX=419612 GN=CB1_000521012 PE=3 SV=1 (S9X8K9)	S9X8K9 [2]	CB1_000521012	73 kDa	TRUE	unknown	6	12	17
183	TRUE	Empty	Cluster of Glucose-6-phosphate 1-dehydrogenase OS=Camelus ferus OX=419612 GN=G6PD PE=3 SV=1 (A0A8B8SNQ6)	A0A8B8SNQ6 [3]	G6PD	63 kDa	TRUE	unknown	18	12	26
184	TRUE	Empty	Cluster of Tubulin alpha chain OS=Camelus dromedarius OX=9838 GN=Cadr_000007381 PE=3 SV=1 (A0A5N4E6R4)	A0A5N4E6R4 [36]	Cadr_000007381	52 kDa	TRUE	unknown	9	12	12
185	TRUE	Empty	Cluster of Glutathione S-transferase OS=Camelus dromedarius OX=9838 GN=GSTP1-1 PE=3 SV=2 (D9IAY0)	D9IAY0 [2]	GSTP1-1	23 kDa	TRUE	unknown	5	12	20
186	TRUE	Empty	Cluster of Ras-related protein Rab-7a OS=Camelus bactrianus OX=9837 GN=RAB7A PE=4 SV=1 (A0A9W3GWZ8)	A0A9W3GWZ8 [2]	RAB7A	23 kDa	TRUE	unknown	14	11	24
187	TRUE	Empty	Cluster of Sodium/glucose cotransporter 1 OS=Camelus bactrianus OX=9837 GN=LOC105063374 PE=4 SV=1 (A0A9W3GN04)	A0A9W3GN04 [2]	LOC105063374	73 kDa	TRUE	unknown	20	11	29
188	TRUE	Empty	Cluster of Calreticulin OS=Camelus ferus OX=419612 GN=CALR PE=3 SV=1 (A0A8B6YB36)	A0A8B6YB36 [2]	CALR	48 kDa	TRUE	unknown	6	11	9
189	TRUE	Empty	Peroxiredoxin-6 OS=Camelus bactrianus OX=9837 GN=PRDX6 PE=4 SV=1	A0A9W3ES15	PRDX6	25 kDa		unknown	10	11	22
190	TRUE	Empty	40S ribosomal protein S28 OS=Camelus bactrianus OX=9837 GN=RPS28 PE=4 SV=1	A0A9W3H5V9	RPS28	8 kDa	TRUE	unknown	9	11	11
191	TRUE	Empty	Cluster of Complement factor B isoform X3 OS=Camelus bactrianus OX=9837 GN=LOC105074040 PE=4 SV=1 (A0A9W3EYF4)	A0A9W3EYF4 [4]	LOC105074040	158 kDa	TRUE	unknown	9	10	16
192	TRUE	Empty	Cluster of Cytoplasmic dynein 1 heavy chain 1 OS=Camelus dromedarius OX=9838 GN=Cadr_000006490 PE=3 SV=1 (A0A5N4E373)	A0A5N4E373 [3]	Cadr_000006490	534 kDa	TRUE	unknown	7	10	19
193	TRUE	Empty	Cluster of GPI ethanolamine phosphate transferase 3 OS=Camelus ferus OX=419612 GN=CB1_001041007 PE=3 SV=1 (S9WQY9)	S9WQY9 [6]	CB1_001041007	241 kDa	TRUE	unknown	13	10	17
194	TRUE	Empty	Cluster of Ras-related protein Rab-2A OS=Camelus ferus OX=419612 GN=RAB2A PE=4 SV=1 (A0A8B8S972)	A0A8B8S972 [3]	RAB2A	24 kDa	TRUE	unknown	15	10	22
195	TRUE	Empty	Charged multivesicular body protein 4b OS=Camelus bactrianus OX=9837 GN=CHMP4B PE=4 SV=1	A0A9W3EXN4	CHMP4B	25 kDa	TRUE	unknown	10	10	15
196	TRUE	Empty	Cluster of Carcinoembryonic antigen-related cell adhesion molecule 1 (Fragment) OS=Camelus dromedarius OX=9838 GN=Cadr_000011757 PE=4 SV=1 (A0A5N4DTT9)	A0A5N4DTT9 [7]	Cadr_000011757	31 kDa	TRUE	unknown	2	10	18
197	TRUE	Empty	Cluster of Phosphoglycerate mutase OS=Camelus ferus OX=419612 GN=PGAM1 PE=3 SV=1 (A0A8B6YFS6)	A0A8B6YFS6 [4]	PGAM1	29 kDa	TRUE	unknown	5	10	16
198	TRUE	Empty	Cluster of Syntenin-1 isoform X1 OS=Camelus ferus OX=419612 GN=SDCBP PE=4 SV=1 (A0A8B8S896)	A0A8B8S896 [3]	SDCBP	32 kDa	TRUE	unknown	14	10	13
199	TRUE	Empty	Guanine nucleotide-binding protein G(S) subunit alpha isoform X2 OS=Camelus ferus OX=419612 GN=LOC102513869 PE=3 SV=1	A0A8B8RH98 (+1)	LOC102513869	46 kDa	TRUE	unknown	7	10	13
200	TRUE	Empty	F-actin-capping protein subunit alpha OS=Camelus ferus OX=419612 GN=CAPZA1 PE=3 SV=1	A0A8B6YF01	CAPZA1	33 kDa	TRUE	unknown	8	10	10
201	TRUE	Empty	InaD-like protein isoform X5 OS=Camelus ferus OX=419612 GN=PATJ PE=4 SV=1	A0A8B8U6V5 (+9)	PATJ	202 kDa	TRUE	unknown	10	9	18
202	TRUE	Empty	Cluster of Alpha-actinin-4 isoform X5 OS=Camelus ferus OX=419612 GN=ACTN4 PE=3 SV=1 (A0A8B6Y4E7)	A0A8B6Y4E7 [13]	ACTN4	104 kDa	TRUE	unknown	5	9	21
203	TRUE	Empty	Cluster of non-specific serine/threonine protein kinase (Fragment) OS=Camelus dromedarius OX=9838 GN=Cadr_000009509 PE=4 SV=1 (A0A5N4DKF7)	A0A5N4DKF7 [4]	Cadr_000009509	135 kDa	TRUE	unknown	8	9	17
204	TRUE	Empty	Cluster of Cathepsin K OS=Camelus ferus OX=419612 GN=CB1_000914024 PE=3 SV=1 (S9Y6J3)	S9Y6J3 [8]	CB1_000914024	184 kDa	TRUE	unknown	9	9	9
205	TRUE	Empty	Cluster of Cullin-associated NEDD8-dissociated protein 1 OS=Camelus dromedarius OX=9838 GN=Cadr_000017032 PE=3 SV=1 (A0A5N4DFA8)	A0A5N4DFA8 [2]	Cadr_000017032	139 kDa	TRUE	unknown	2	9	8
206	TRUE	Empty	CD82 antigen OS=Camelus bactrianus OX=9837 GN=CD82 PE=4 SV=1	A0A9W3GYW0	CD82	31 kDa		unknown	6	9	15
207	TRUE	Empty	Cluster of Endoplasmin OS=Camelus bactrianus OX=9837 GN=HSP90B1 PE=4 SV=1 (A0A9W3FB10)	A0A9W3FB10 [2]	HSP90B1	92 kDa	TRUE	unknown	10	9	11
208	TRUE	Empty	Synaptic vesicle membrane protein VAT-1-like protein OS=Camelus dromedarius OX=9838 GN=Cadr_000019553 PE=3 SV=1	A0A5N4D173	Cadr_000019553	43 kDa		unknown	9	9	23
209	TRUE	Empty	Proteasome activator complex subunit 1 OS=Camelus ferus OX=419612 GN=PSME1 PE=3 SV=1	A0A8B8T5X1	PSME1	29 kDa	TRUE	unknown	13	9	15
210	TRUE	Empty	Cluster of Ras-related protein Rab-25 OS=Camelus dromedarius OX=9838 GN=Cadr_000024687 PE=4 SV=1 (A0A5N4CNN7)	A0A5N4CNN7 [2]	Cadr_000024687	25 kDa	TRUE	unknown	4	9	12
211	TRUE	Empty	Cluster of Tyrosine-protein kinase OS=Camelus ferus OX=419612 GN=LYN PE=3 SV=1 (A0A8B8S8Z2)	A0A8B8S8Z2 [33]	LYN	56 kDa	TRUE	unknown	14	8	27
212	TRUE	Empty	Cluster of Leukocyte elastase inhibitor OS=Camelus dromedarius OX=9838 GN=Cadr_000022502 PE=3 SV=1 (A0A5N4CRK7)	A0A5N4CRK7 [3]	Cadr_000022502	42 kDa	TRUE	unknown	12	8	28
213	TRUE	Empty	Cluster of Adenylyl cyclase-associated protein OS=Camelus ferus OX=419612 GN=CAP1 PE=3 SV=1 (A0A8B7KE62)	A0A8B7KE62 [8]	CAP1	51 kDa	TRUE	unknown	6	8	16
214	TRUE	Empty	Cluster of Transcobalamin-2 OS=Camelus dromedarius OX=9838 GN=Cadr_000028232 PE=3 SV=1 (A0A5N4C8C0)	A0A5N4C8C0 [2]	Cadr_000028232	48 kDa	TRUE	unknown	17	8	32
215	TRUE	Empty	Cluster of Vacuolar protein sorting-associated protein 35 OS=Camelus bactrianus OX=9837 GN=VPS35 PE=4 SV=1 (A0A9W3GPI7)	A0A9W3GPI7 [2]	VPS35	92 kDa	TRUE	unknown	7	8	16
216	TRUE	Empty	Cluster of Annexin OS=Camelus ferus OX=419612 GN=ANXA2 PE=3 SV=1 (A0A8B8T479)	A0A8B8T479 [4]	ANXA2	39 kDa	TRUE	unknown	10	8	21
217	TRUE	Empty	Glucose-6-phosphate isomerase OS=Camelus ferus OX=419612 GN=GPI PE=3 SV=1	A0A8B8TIJ8	GPI	63 kDa		unknown	10	8	9
218	TRUE	Empty	Cluster of Calcium-binding protein 39 OS=Camelus ferus OX=419612 GN=CAB39 PE=3 SV=1 (A0A8B8T2Z8)	A0A8B8T2Z8 [2]	CAB39	40 kDa	TRUE	unknown	6	8	15
219	TRUE	Empty	Cluster of Epoxide hydrolase OS=Camelus dromedarius OX=9838 GN=Cadr_000023227 PE=3 SV=1 (A0A5N4CJ24)	A0A5N4CJ24 [3]	Cadr_000023227	53 kDa	TRUE	unknown	9	8	17
220	TRUE	Empty	Cluster of ATP-dependent 6-phosphofructokinase, liver type OS=Camelus bactrianus OX=9837 GN=PFKL PE=4 SV=1 (A0A9W3H0F0)	A0A9W3H0F0 [7]	PFKL	87 kDa	TRUE	unknown	5	8	13
221	TRUE	Empty	Cluster of Beta-2-glycoprotein 1 OS=Camelus ferus OX=419612 GN=APOH PE=4 SV=1 (A0A8B6YCQ0)	A0A8B6YCQ0 [2]	APOH	38 kDa	TRUE	unknown	7	8	10
222	TRUE	Empty	Cluster of phosphopyruvate hydratase OS=Camelus dromedarius OX=9838 GN=Cadr_000013178 PE=3 SV=1 (A0A5N4DC45)	A0A5N4DC45 [2]	Cadr_000013178	48 kDa	TRUE	unknown	7	8	12
223	TRUE	Empty	Ras-related protein R-Ras OS=Camelus bactrianus OX=9837 GN=RRAS PE=4 SV=1	A0A9W3EE43	RRAS	24 kDa	TRUE	unknown	5	8	9
224	TRUE	Empty	Cluster of Rab11 family-interacting protein 1 isoform X2 OS=Camelus ferus OX=419612 GN=RAB11FIP1 PE=4 SV=1 (A0A8B8S390)	A0A8B8S390 [3]	RAB11FIP1	129 kDa	TRUE	unknown	10	7	12
225	TRUE	Empty	Cluster of Ubiquitin-like modifier-activating enzyme 1 isoform X2 OS=Camelus bactrianus OX=9837 GN=UBA1 PE=4 SV=1 (A0A9W3H763)	A0A9W3H763 [2]	UBA1	119 kDa	TRUE	unknown	7	7	8
226	TRUE	Empty	Cluster of Plastin-2 OS=Camelus ferus OX=419612 GN=LCP1 PE=4 SV=1 (A0A8B6YHU3)	A0A8B6YHU3 [5]	LCP1	70 kDa	TRUE	unknown	19	7	19
227	TRUE	Empty	Fibrinogen gamma chain isoform X2 OS=Camelus bactrianus OX=9837 GN=FGG PE=4 SV=1	A0A9W3H228	FGG	50 kDa		unknown	6	7	10
228	TRUE	Empty	Cluster of Cell death activator CIDE-A isoform X2 OS=Camelus ferus OX=419612 GN=CIDEA PE=4 SV=1 (A0A8B8S0D7)	A0A8B8S0D7 [6]	CIDEA	33 kDa	TRUE	unknown	8	7	8
229	TRUE	Empty	Cluster of Amine oxidase OS=Camelus dromedarius OX=9838 GN=Cadr_000019559 PE=3 SV=1 (A0A5N4D1A4)	A0A5N4D1A4 [3]	Cadr_000019559	84 kDa	TRUE	unknown	6	7	16
230	TRUE	Empty	Cluster of Syndecan OS=Camelus ferus OX=419612 GN=CB1_002228028 PE=3 SV=1 (S9XG87)	S9XG87 [2]	CB1_002228028	23 kDa	TRUE	unknown	4	7	5
231	TRUE	Empty	Cluster of Epithelial cell adhesion molecule OS=Camelus dromedarius OX=9838 GN=Cadr_000018131 PE=3 SV=1 (A0A5N4D6L9)	A0A5N4D6L9 [3]	Cadr_000018131	35 kDa	TRUE	unknown	5	7	6
232	TRUE	Empty	Plasma protease C1 inhibitor OS=Camelus dromedarius OX=9838 GN=Cadr_000014476 PE=3 SV=1	A0A5N4DL81 (+2)	Cadr_000014476	56 kDa		unknown	9	7	13
233	TRUE	Empty	Cluster of Tumor susceptibility gene 101 protein OS=Camelus dromedarius OX=9838 GN=Cadr_000014858 PE=3 SV=1 (A0A5N4DMQ7)	A0A5N4DMQ7 [2]	Cadr_000014858	44 kDa	TRUE	unknown	2	7	9
234	TRUE	Empty	Cluster of UMP-CMP kinase OS=Camelus bactrianus OX=9837 GN=CMPK1 PE=4 SV=1 (A0A9W3G0L8)	A0A9W3G0L8 [2]	CMPK1	25 kDa	TRUE	unknown	4	7	6
235	TRUE	Empty	Cluster of F-actin-capping protein subunit alpha OS=Camelus dromedarius OX=9838 GN=Cadr_000008231 PE=3 SV=1 (A0A5N4DYL8)	A0A5N4DYL8 [3]	Cadr_000008231	33 kDa	TRUE	unknown	6	7	8
236	TRUE	Empty	Cluster of Kininogen-1 OS=Camelus dromedarius OX=9838 GN=Cadr_000000549 PE=4 SV=1 (A0A5N4ELC7)	A0A5N4ELC7 [2]	Cadr_000000549	48 kDa	TRUE	unknown	6	6	17
237	TRUE	Empty	Cluster of Stress-induced-phosphoprotein 1 OS=Camelus ferus OX=419612 GN=STIP1 PE=4 SV=1 (A0A8B8TUK1)	A0A8B8TUK1 [5]	STIP1	63 kDa	TRUE	unknown	7	6	12
238	TRUE	Empty	Cluster of LOW QUALITY PROTEIN: prosaposin OS=Camelus ferus OX=419612 GN=PSAP PE=4 SV=1 (A0A8B6YDI5)	A0A8B6YDI5 [2]	PSAP	58 kDa	TRUE	unknown	10	6	20
239	TRUE	Empty	Cluster of Unconventional myosin-Ic isoform X3 OS=Camelus ferus OX=419612 GN=MYO1C PE=3 SV=1 (A0A8B8R632)	A0A8B8R632 [3]	MYO1C	120 kDa	TRUE	unknown	3	6	12
240	TRUE	Empty	Cluster of HHIP-like protein 2 OS=Camelus ferus OX=419612 GN=HHIPL2 PE=3 SV=1 (A0A8B6YJW1)	A0A8B6YJW1 [2]	HHIPL2	87 kDa	TRUE	unknown	7	6	28
241	TRUE	Empty	Cluster of Cytoplasmic dynein 1 intermediate chain 2 isoform X5 OS=Camelus ferus OX=419612 GN=DYNC1I2 PE=3 SV=1 (A0A8B8SZX6)	A0A8B8SZX6 [5]	DYNC1I2	69 kDa	TRUE	unknown	7	6	3
242	TRUE	Empty	Nuclease-sensitive element-binding protein 1 OS=Camelus ferus OX=419612 GN=CB1_000084011 PE=4 SV=1	S9XGM1	CB1_000084011	31 kDa	TRUE	unknown	3	6	8
243	TRUE	Empty	Ras-related protein Rab-14 OS=Camelus ferus OX=419612 GN=RAB14 PE=3 SV=1	A0A8B8SWL7	RAB14	24 kDa		unknown	7	6	18
244	TRUE	Empty	Cluster of Protein TBRG4 OS=Camelus ferus OX=419612 GN=CB1_000193006 PE=4 SV=1 (S9XKL5)	S9XKL5 [2]	CB1_000193006	87 kDa	TRUE	unknown	0	6	17
245	TRUE	Empty	Cluster of Neutral alpha-glucosidase AB isoform X1 OS=Camelus ferus OX=419612 GN=GANAB PE=3 SV=1 (A0A8B6YCQ3)	A0A8B6YCQ3 [3]	GANAB	109 kDa	TRUE	unknown	10	6	14
246	TRUE	Empty	Cluster of Na(+)/H(+) exchange regulatory cofactor NHE-RF3 isoform 1 OS=Camelus ferus OX=419612 GN=CB1_000061018 PE=4 SV=1 (S9Z1G7)	S9Z1G7 [3]	CB1_000061018	54 kDa	TRUE	unknown	3	6	9
247	TRUE	Empty	Dihydroorotate dehydrogenase (quinone), mitochondrial OS=Camelus ferus OX=419612 GN=CB1_000691004 PE=3 SV=1	S9X0S2	CB1_000691004	74 kDa	TRUE	unknown	17	6	13
248	TRUE	Empty	Cluster of Unconventional myosin-VI isoform X4 OS=Camelus bactrianus OX=9837 GN=MYO6 PE=4 SV=1 (A0A9W3FDT0)	A0A9W3FDT0 [6]	MYO6	148 kDa	TRUE	unknown	2	6	19
249	TRUE	Empty	Cluster of Prothrombin OS=Camelus ferus OX=419612 GN=F2 PE=3 SV=1 (A0A8B8TR08)	A0A8B8TR08 [4]	F2	70 kDa	TRUE	unknown	7	6	12
250	TRUE	Empty	Cluster of Sulfhydryl oxidase OS=Camelus dromedarius OX=9838 GN=Cadr_000024283 PE=3 SV=1 (A0A5N4CN45)	A0A5N4CN45 [2]	Cadr_000024283	91 kDa	TRUE	unknown	4	6	11
251	TRUE	Empty	Cluster of Peroxiredoxin-1 OS=Camelus dromedarius OX=9838 GN=Cadr_000013834 PE=4 SV=1 (A0A5N4DD36)	A0A5N4DD36 [4]	Cadr_000013834	27 kDa	TRUE	unknown	8	6	28
252	TRUE	Empty	Aminopeptidase OS=Camelus ferus OX=419612 GN=NPEPPS PE=3 SV=1	A0A8B8R6Y3	NPEPPS	103 kDa		unknown	1	6	4
253	TRUE	Empty	Lymphocyte antigen 6H OS=Camelus dromedarius OX=9838 GN=Cadr_000022926 PE=4 SV=1	A0A5N4CGK7 (+2)	Cadr_000022926	15 kDa		unknown	6	6	8
254	TRUE	Empty	Cluster of Calcium and integrin-binding protein 1 OS=Camelus dromedarius OX=9838 GN=Cadr_000026100 PE=4 SV=1 (A0A5N4CEB9)	A0A5N4CEB9 [2]	Cadr_000026100	22 kDa	TRUE	unknown	5	6	11
255	TRUE	Empty	Transmembrane channel-like protein 4 isoform X2 OS=Camelus bactrianus OX=9837 GN=TMC4 PE=4 SV=1	A0A9W3EZ79	TMC4	78 kDa		unknown	5	6	8
256	TRUE	Empty	Cluster of PTB domain-containing engulfment adapter protein 1 isoform X1 OS=Camelus bactrianus OX=9837 GN=GULP1 PE=4 SV=1 (A0A9W3GDC0)	A0A9W3GDC0 [2]	GULP1	37 kDa	TRUE	unknown	3	6	5
257	TRUE	Empty	Cluster of Alpha-2-antiplasmin isoform 2 OS=Camelus ferus OX=419612 GN=CB1_000765140 PE=3 SV=1 (T0M781)	T0M781 [3]	CB1_000765140	59 kDa	TRUE	unknown	5	6	8
258	TRUE	Empty	Cluster of Brain-specific serine protease 4-like protein OS=Camelus ferus OX=419612 GN=CB1_000144055 PE=4 SV=1 (S9XLJ3)	S9XLJ3 [2]	CB1_000144055	45 kDa	TRUE	unknown	6	6	6
259	TRUE	Empty	Cluster of LOW QUALITY PROTEIN: TRPM8 channel-associated factor 2 OS=Camelus bactrianus OX=9837 GN=LOC105069043 PE=4 SV=1 (A0A9W3GT07)	A0A9W3GT07 [2]	LOC105069043	100 kDa	TRUE	unknown	5	5	3
260	TRUE	Empty	Cluster of protein-tyrosine-phosphatase (Fragment) OS=Camelus dromedarius OX=9838 GN=Cadr_000013786 PE=3 SV=1 (A0A5N4DCB7)	A0A5N4DCB7 [24]	Cadr_000013786	200 kDa	TRUE	unknown	8	5	13
261	TRUE	Empty	Vesicle-associated membrane protein 8 OS=Camelus dromedarius OX=9838 GN=Cadr_000030000 PE=3 SV=1	A0A5N4CCW3	Cadr_000030000	11 kDa		unknown	4	5	11
262	TRUE	Empty	Cluster of Ras-related protein R-Ras2 (Fragment) OS=Camelus dromedarius OX=9838 GN=Cadr_000014902 PE=4 SV=1 (A0A5N4DNA2)	A0A5N4DNA2 [3]	Cadr_000014902	23 kDa	TRUE	unknown	4	5	8
263	TRUE	Empty	Cluster of Annexin OS=Camelus ferus OX=419612 GN=ANXA7 PE=3 SV=1 (A0A8B8S7M2)	A0A8B8S7M2 [4]	ANXA7	58 kDa	TRUE	unknown	4	5	9
264	TRUE	Empty	Cluster of Keratin, type I cytoskeletal 9 OS=Camelus ferus OX=419612 GN=KRT9 PE=4 SV=1 (A0A8B8UI16)	A0A8B8UI16 [2]	KRT9	55 kDa	TRUE	unknown	12	5	4
265	TRUE	Empty	Cluster of Endoplasmic reticulum lectin OS=Camelus ferus OX=419612 GN=CB1_000607017 PE=3 SV=1 (S9X3E6)	S9X3E6 [2]	CB1_000607017	66 kDa	TRUE	unknown	6	5	9
266	TRUE	Empty	Cluster of Phospholipase B1, membrane-associated isoform X1 OS=Camelus bactrianus OX=9837 GN=PLB1 PE=4 SV=1 (A0A9W3FVX9)	A0A9W3FVX9 [6]	PLB1	169 kDa	TRUE	unknown	9	5	12
267	TRUE	Empty	Cluster of Complement factor H OS=Camelus ferus OX=419612 GN=CFH PE=4 SV=1 (A0A8B8RZA2)	A0A8B8RZA2 [2]	CFH	139 kDa	TRUE	unknown	2	5	2
268	TRUE	Empty	Cluster of CD44 antigen OS=Camelus ferus OX=419612 GN=CD44 PE=4 SV=1 (A0A8B8TPZ2)	A0A8B8TPZ2 [15]	CD44	82 kDa	TRUE	unknown	10	5	10
269	TRUE	Empty	Gelsolin OS=Camelus dromedarius OX=9838 GN=Gelsolin PE=3 SV=1	A0A5N4E9R0 (+1)	Gelsolin	84 kDa		unknown	12	5	23
270	TRUE	Empty	Cluster of Cytosolic non-specific dipeptidase OS=Camelus dromedarius OX=9838 GN=Cadr_000027543 PE=3 SV=1 (A0A5N4CB69)	A0A5N4CB69 [2]	Cadr_000027543	53 kDa	TRUE	unknown	3	5	10
271	TRUE	Empty	Cluster of serine--tRNA ligase OS=Camelus dromedarius OX=9838 GN=Cadr_000010851 PE=3 SV=1 (A0A5N4DTB6)	A0A5N4DTB6 [4]	Cadr_000010851	59 kDa	TRUE	unknown	6	5	9
272	TRUE	Empty	Cluster of Integral membrane protein 2 OS=Camelus dromedarius OX=9838 GN=Cadr_000012654 PE=3 SV=1 (A0A5N4D9D8)	A0A5N4D9D8 [2]	Cadr_000012654	30 kDa	TRUE	unknown	6	5	5
273	TRUE	Empty	Cluster of G-protein coupled receptor family C group 5 member C OS=Camelus dromedarius OX=9838 GN=Cadr_000019772 PE=4 SV=1 (A0A5N4D587)	A0A5N4D587 [4]	Cadr_000019772	48 kDa	TRUE	unknown	7	5	9
274	TRUE	Empty	Cluster of Membrane cofactor protein-like isoform X5 OS=Camelus bactrianus OX=9837 GN=LOC105078621 PE=4 SV=1 (A0A9W3FHK3)	A0A9W3FHK3 [3]	LOC105078621	42 kDa	TRUE	unknown	2	5	13
275	TRUE	Empty	Cluster of Disks large homolog 1 isoform X7 OS=Camelus ferus OX=419612 GN=DLG1 PE=4 SV=1 (A0A8B8T5Q4)	A0A8B8T5Q4 [19]	DLG1	94 kDa	TRUE	unknown	3	5	5
276	TRUE	Empty	Cluster of Transgelin OS=Camelus dromedarius OX=9838 GN=Cadr_000024572 PE=3 SV=1 (A0A5N4CN56)	A0A5N4CN56 [2]	Cadr_000024572	24 kDa	TRUE	unknown	5	5	15
277	TRUE	Empty	Cluster of T-complex protein 1 subunit beta OS=Camelus bactrianus OX=9837 GN=CCT2 PE=4 SV=1 (A0A9W3EIS8)	A0A9W3EIS8 [2]	CCT2	57 kDa	TRUE	unknown	0	5	10
278	TRUE	Empty	PDZ domain-containing protein GIPC2 OS=Camelus ferus OX=419612 GN=CB1_000940002 PE=3 SV=1	S9XVZ6	CB1_000940002	38 kDa	TRUE	unknown	4	5	8
279	TRUE	Empty	Myosin light polypeptide 6 isoform X2 OS=Camelus ferus OX=419612 GN=MYL6 PE=4 SV=1	A0A8B6YAY3	MYL6	17 kDa		unknown	2	5	6
280	TRUE	Empty	Cluster of Tenascin OS=Camelus dromedarius OX=9838 GN=Tenascin PE=3 SV=1 (A0A5N4E9S5)	A0A5N4E9S5 [3]	Tenascin	254 kDa	TRUE	unknown	5	4	12
281	TRUE	Empty	Cluster of threonine--tRNA ligase OS=Camelus dromedarius OX=9838 GN=Cadr_000004048 PE=3 SV=1 (A0A5N4EBE4)	A0A5N4EBE4 [7]	Cadr_000004048	82 kDa	TRUE	unknown	3	4	8
282	TRUE	Empty	Cluster of Protein Hook homolog 1 OS=Camelus bactrianus OX=9837 GN=HOOK1 PE=4 SV=1 (A0A9W3EI12)	A0A9W3EI12 [8]	HOOK1	85 kDa	TRUE	unknown	1	4	4
283	TRUE	Empty	Cluster of LIM and SH3 domain protein 1 OS=Camelus dromedarius OX=9838 GN=Cadr_000019189 PE=4 SV=1 (A0A5N4D1C9)	A0A5N4D1C9 [2]	Cadr_000019189	33 kDa	TRUE	unknown	4	4	10
284	TRUE	Empty	Cluster of Integrin beta OS=Camelus ferus OX=419612 GN=ITGB2 PE=3 SV=1 (A0A8B8TXU9)	A0A8B8TXU9 [3]	ITGB2	84 kDa	TRUE	unknown	4	4	11
285	TRUE	Empty	Cluster of Complement C3-like protein OS=Camelus ferus OX=419612 GN=CB1_000418018 PE=3 SV=1 (T0MGW0)	T0MGW0 [6]	CB1_000418018	237 kDa	TRUE	unknown	1	4	2
286	TRUE	Empty	Cluster of Platelet-activating factor acetylhydrolase IB subunit beta OS=Camelus bactrianus OX=9837 GN=PAFAH1B1 PE=4 SV=1 (A0A9W3EU14)	A0A9W3EU14 [2]	PAFAH1B1	47 kDa	TRUE	unknown	5	4	8
287	TRUE	Empty	Cluster of Phosphoserine aminotransferase OS=Camelus ferus OX=419612 GN=PSAT1 PE=3 SV=1 (A0A8B6YJ89)	A0A8B6YJ89 [2]	PSAT1	40 kDa	TRUE	unknown	1	4	10
288	TRUE	Empty	Sialic acid synthase OS=Camelus dromedarius OX=9838 GN=Cadr_000015916 PE=4 SV=1	A0A5N4EAD7 (+1)	Cadr_000015916	47 kDa		unknown	2	4	2
289	TRUE	Empty	Cluster of MARCKS-related protein OS=Camelus dromedarius OX=9838 GN=Cadr_000013560 PE=3 SV=1 (A0A5N4DCV2)	A0A5N4DCV2 [3]	Cadr_000013560	20 kDa	TRUE	unknown	7	4	11
290	TRUE	Empty	Cluster of Leucine-rich alpha-2-glycoprotein isoform X1 OS=Camelus ferus OX=419612 GN=LRG1 PE=4 SV=1 (A0A8B6YAM2)	A0A8B6YAM2 [3]	LRG1	39 kDa	TRUE	unknown	2	4	14
291	TRUE	Empty	Protein AMBP OS=Camelus ferus OX=419612 GN=CB1_000869003 PE=3 SV=1	S9Y7S2	CB1_000869003	43 kDa		unknown	3	4	8
292	TRUE	Empty	Cluster of C4b-binding protein alpha chain OS=Camelus dromedarius OX=9838 GN=Cadr_000023400 PE=4 SV=1 (A0A5N4CI57)	A0A5N4CI57 [3]	Cadr_000023400	59 kDa	TRUE	unknown	1	4	15
293	TRUE	Empty	Cluster of glutamine--fructose-6-phosphate transaminase (isomerizing) OS=Camelus ferus OX=419612 GN=GFPT1 PE=4 SV=1 (A0A8B8UGZ1)	A0A8B8UGZ1 [3]	GFPT1	79 kDa	TRUE	unknown	2	4	6
294	TRUE	Empty	Cluster of Probable serine carboxypeptidase CPVL isoform X2 OS=Camelus ferus OX=419612 GN=CPVL PE=3 SV=1 (A0A8B8TBR3)	A0A8B8TBR3 [2]	CPVL	47 kDa	TRUE	unknown	4	4	3
295	TRUE	Empty	Cluster of Glyoxalase domain-containing protein 4 OS=Camelus dromedarius OX=9838 GN=Cadr_000019430 PE=3 SV=1 (A0A5N4D5T6)	A0A5N4D5T6 [2]	Cadr_000019430	34 kDa	TRUE	unknown	6	4	8
296	TRUE	Empty	Carboxymethylenebutenolidase homolog OS=Camelus bactrianus OX=9837 GN=CMBL PE=4 SV=1	A0A9W3GUB7 (+1)	CMBL	28 kDa		unknown	4	4	6
297	TRUE	Empty	Cluster of B box and SPRY domain-containing protein OS=Camelus dromedarius OX=9838 GN=Cadr_000016070 PE=4 SV=1 (A0A5N4E971)	A0A5N4E971 [3]	Cadr_000016070	45 kDa	TRUE	unknown	0	4	7
298	TRUE	Empty	Cluster of Pepsinogen 5, group I (Pepsinogen A)-like protein OS=Camelus ferus OX=419612 GN=CB1_000089001 PE=3 SV=1 (S9Z0C4)	S9Z0C4 [2]	CB1_000089001	49 kDa	TRUE	unknown	3	3	6
299	TRUE	Empty	Cluster of UPF0577 protein KIAA1324 homolog OS=Camelus ferus OX=419612 GN=KIAA1324 PE=3 SV=1 (A0A8B6YB70)	A0A8B6YB70 [4]	KIAA1324	111 kDa	TRUE	unknown	4	3	7
300	TRUE	Empty	Cluster of Vinculin OS=Camelus ferus OX=419612 GN=VCL PE=3 SV=1 (A0A8B8TYR8)	A0A8B8TYR8 [3]	VCL	117 kDa	TRUE	unknown	2	3	14
301	TRUE	Empty	Cluster of TBC1 domain family member 4 isoform X2 OS=Camelus bactrianus OX=9837 GN=TBC1D4 PE=4 SV=1 (A0A9W3H4M5)	A0A9W3H4M5 [6]	TBC1D4	139 kDa	TRUE	unknown	2	3	4
302	TRUE	Empty	Cluster of Neuroblast differentiation-associated protein AHNAK OS=Camelus dromedarius OX=9838 GN=Cadr_000014336 PE=4 SV=1 (A0A5N4DPA9)	A0A5N4DPA9 [8]	Cadr_000014336	438 kDa	TRUE	unknown	3	3	7
303	TRUE	Empty	Cluster of 4-trimethylaminobutyraldehyde dehydrogenase OS=Camelus dromedarius OX=9838 GN=Cadr_000024465 PE=3 SV=1 (A0A5N4CPD6)	A0A5N4CPD6 [2]	Cadr_000024465	56 kDa	TRUE	unknown	0	3	7
304	TRUE	Empty	Cluster of Nicotinate phosphoribosyltransferase OS=Camelus ferus OX=419612 GN=CB1_000074004 PE=3 SV=1 (S9XP28)	S9XP28 [8]	CB1_000074004	151 kDa	TRUE	unknown	3	3	8
305	TRUE	Empty	Cluster of Asparagine--tRNA ligase, cytoplasmic isoform X2 OS=Camelus bactrianus OX=9837 GN=NARS1 PE=4 SV=1 (A0A9W3EYD1)	A0A9W3EYD1 [3]	NARS1	64 kDa	TRUE	unknown	3	3	4
306	TRUE	Empty	Cluster of Complement component C7 OS=Camelus dromedarius OX=9838 GN=Cadr_000004106 PE=3 SV=1 (A0A5N4EC07)	A0A5N4EC07 [3]	Cadr_000004106	93 kDa	TRUE	unknown	3	3	9
307	TRUE	Empty	Cluster of H(+)-transporting two-sector ATPase OS=Camelus ferus OX=419612 GN=ATP6V1A PE=3 SV=1 (A0A8B6YAB5)	A0A8B6YAB5 [2]	ATP6V1A	68 kDa	TRUE	unknown	8	3	8
308	TRUE	Empty	Solute carrier family 52, riboflavin transporter, member 2 isoform X1 OS=Camelus bactrianus OX=9837 GN=SLC52A2 PE=4 SV=1	A0A9W3GE60	SLC52A2	46 kDa		unknown	1	3	5
309	TRUE	Empty	D-dopachrome decarboxylase OS=Camelus dromedarius OX=9838 GN=Cadr_000028309 PE=3 SV=1	A0A5N4C9P6	Cadr_000028309	13 kDa		unknown	0	3	5
310	TRUE	Empty	non-specific serine/threonine protein kinase OS=Camelus ferus OX=419612 GN=OXSR1 PE=3 SV=1	A0A8B8RAX2 (+1)	OXSR1	58 kDa	TRUE	unknown	2	3	6
311	TRUE	Empty	Cluster of Semaphorin-7A OS=Camelus bactrianus OX=9837 GN=SEMA7A PE=4 SV=1 (A0A9W3GSZ1)	A0A9W3GSZ1 [3]	SEMA7A	63 kDa	TRUE	unknown	3	3	4
312	TRUE	Empty	Pre-mRNA-splicing regulator WTAP OS=Camelus ferus OX=419612 GN=CB1_000390054 PE=3 SV=1	S9YMJ8	CB1_000390054	66 kDa	TRUE	unknown	1	3	10
313	TRUE	Empty	Cluster of GTP-binding nuclear protein Ran OS=Camelus ferus OX=419612 GN=LOC102512964 PE=3 SV=1 (A0A8B8STQ2)	A0A8B8STQ2 [5]	LOC102512964	25 kDa	TRUE	unknown	2	3	3
314	TRUE	Empty	Cluster of Protein transport protein Sec24C OS=Camelus dromedarius OX=9838 GN=Cadr_000009098 PE=3 SV=1 (A0A5N4DI14)	A0A5N4DI14 [2]	Cadr_000009098	117 kDa	TRUE	unknown	1	3	4
315	TRUE	Empty	Cluster of Translational activator GCN1 OS=Camelus ferus OX=419612 GN=CB1_001852001 PE=3 SV=1 (S9WEY5)	S9WEY5 [8]	CB1_001852001	326 kDa	TRUE	unknown	3	3	6
316	TRUE	Empty	Cluster of Saoe class I histocompatibility antigen, A alpha chain-like isoform X4 OS=Camelus ferus OX=419612 GN=LOC106730534 PE=3 SV=1 (A0A8B8RN63)	A0A8B8RN63 [19]	LOC106730534	38 kDa	TRUE	unknown	3	3	10
317	TRUE	Empty	Cluster of 26S proteasome non-ATPase regulatory subunit 5 OS=Camelus ferus OX=419612 GN=PSMD5 PE=3 SV=1 (A0A8B8SW51)	A0A8B8SW51 [4]	PSMD5	56 kDa	TRUE	unknown	3	3	2
318	TRUE	Empty	Cluster of Small ribosomal subunit protein uS3 OS=Camelus ferus OX=419612 GN=RPS3 PE=3 SV=1 (S9XG44)	S9XG44 [2]	RPS3	27 kDa	TRUE	unknown	3	3	12
319	TRUE	Empty	Cluster of PDZ domain-containing protein OS=Camelus ferus OX=419612 GN=CB1_000077007 PE=3 SV=1 (S9Z0S7)	S9Z0S7 [3]	CB1_000077007	92 kDa	TRUE	unknown	6	3	5
320	TRUE	Empty	Cluster of Tyrosine--tRNA ligase OS=Camelus ferus OX=419612 GN=YARS1 PE=3 SV=1 (A0A8B6Y7K6)	A0A8B6Y7K6 [2]	YARS1	59 kDa	TRUE	unknown	4	3	8
321	TRUE	Empty	Intercellular adhesion molecule-1 OS=Camelus ferus OX=419612 GN=CB1_000418014 PE=3 SV=1	T0MEC5	CB1_000418014	84 kDa	TRUE	unknown	0	3	6
322	TRUE	Empty	Galactokinase OS=Camelus ferus OX=419612 GN=GALK1 PE=3 SV=1	A0A8B8R3Z0	GALK1	42 kDa	TRUE	unknown	1	3	4
323	TRUE	Empty	Cluster of Protein PALS1 OS=Camelus ferus OX=419612 GN=MPP5 PE=3 SV=1 (A0A8B8T7F7)	A0A8B8T7F7 [5]	MPP5	73 kDa	TRUE	unknown	1	3	10
324	TRUE	Empty	Cluster of Proteasome activator complex subunit 2 OS=Camelus bactrianus OX=9837 GN=PSME2 PE=4 SV=1 (A0A9W3EPI1)	A0A9W3EPI1 [4]	PSME2	27 kDa	TRUE	unknown	7	3	9
325	TRUE	Empty	Cluster of Ubiquitin-conjugating enzyme E2 variant 1 isoform X1 OS=Camelus ferus OX=419612 GN=UBE2V1 PE=4 SV=1 (A0A8B8RH14)	A0A8B8RH14 [4]	UBE2V1	16 kDa	TRUE	unknown	5	3	8
326	TRUE	Empty	Vitelline membrane outer layer protein 1-like protein OS=Camelus dromedarius OX=9838 GN=Cadr_000018722 PE=4 SV=1	A0A5N4D4J7	Cadr_000018722	22 kDa		unknown	3	3	13
327	TRUE	Empty	Integrin alpha-M OS=Camelus dromedarius OX=9838 GN=Cadr_000023829 PE=3 SV=1	A0A5N4CX98	Cadr_000023829	127 kDa		unknown	2	3	6
328	TRUE	Empty	Cluster of Heat shock 70 kDa protein 4 OS=Camelus ferus OX=419612 GN=HSPA4 PE=3 SV=1 (A0A8B6YES8-DECOY)	A0A8B6YES8-DECOY [3]		?	TRUE	unknown	0	3	3
329	TRUE	Empty	Cluster of Acetyl-CoA carboxylase 1 OS=Camelus ferus OX=419612 GN=ACACA PE=4 SV=1 (A0A8B7K9R0)	A0A8B7K9R0 [7]	ACACA	270 kDa	TRUE	unknown	0	2	2
330	TRUE	Empty	Cluster of Aminopeptidase N OS=Camelus ferus OX=419612 GN=CB1_001815019 PE=3 SV=1 (S9XTJ0)	S9XTJ0 [3]	CB1_001815019	132 kDa	TRUE	unknown	2	2	9
331	TRUE	Empty	Cluster of T-complex protein 1 subunit gamma OS=Camelus dromedarius OX=9838 GN=Cadr_000024675 PE=3 SV=1 (A0A5N4CQ20)	A0A5N4CQ20 [2]	Cadr_000024675	61 kDa	TRUE	unknown	1	2	5
332	TRUE	Empty	Cluster of Histone H2B OS=Camelus dromedarius OX=9838 GN=Cadr_000022287 PE=3 SV=1 (A0A5N4CRF9)	A0A5N4CRF9 [45]	Cadr_000022287	36 kDa	TRUE	unknown	1	2	9
333	TRUE	Empty	Cluster of UDP-N-acetylhexosamine pyrophosphorylase isoform X3 OS=Camelus bactrianus OX=9837 GN=UAP1 PE=4 SV=1 (A0A9W3ENS9)	A0A9W3ENS9 [3]	UAP1	57 kDa	TRUE	unknown	4	2	4
334	TRUE	Empty	Cluster of Amyloid-beta precursor protein isoform X2 OS=Camelus bactrianus OX=9837 GN=LOC105070278 PE=4 SV=1 (A0A9W3ES73)	A0A9W3ES73 [6]	LOC105070278	81 kDa	TRUE	unknown	5	2	2
335	TRUE	Empty	Cluster of Protein disulfide-isomerase OS=Camelus dromedarius OX=9838 GN=Cadr_000005435 PE=3 SV=1 (A0A5N4E2F0)	A0A5N4E2F0 [3]	Cadr_000005435	57 kDa	TRUE	unknown	1	2	3
336	TRUE	Empty	Cluster of Rab-3A-interacting protein isoform X2 OS=Camelus ferus OX=419612 GN=RAB3IP PE=3 SV=1 (A0A8B8U5U5)	A0A8B8U5U5 [6]	RAB3IP	56 kDa	TRUE	unknown	0	2	2
337	TRUE	Empty	Cluster of Glutaredoxin domain-containing protein OS=Camelus ferus OX=419612 GN=CB1_000309003 PE=4 SV=1 (S9XE34)	S9XE34 [4]	CB1_000309003	55 kDa	TRUE	unknown	1	2	7
338	TRUE	Empty	Cluster of Exocyst complex component Sec8 OS=Camelus ferus OX=419612 GN=EXOC4 PE=3 SV=1 (A0A8B8TBN1)	A0A8B8TBN1 [4]	EXOC4	111 kDa	TRUE	unknown	3	2	8
339	TRUE	Empty	Cluster of AP complex subunit beta OS=Camelus dromedarius OX=9838 GN=Cadr_000028205 PE=3 SV=1 (A0A5N4CAA1)	A0A5N4CAA1 [11]	Cadr_000028205	104 kDa	TRUE	unknown	5	2	8
340	TRUE	Empty	Cluster of S-(hydroxymethyl)glutathione dehydrogenase OS=Camelus ferus OX=419612 GN=CB1_001490007 PE=3 SV=1 (S9WD75)	S9WD75 [2]	CB1_001490007	44 kDa	TRUE	unknown	1	2	5
341	TRUE	Empty	Cluster of Prostaglandin E synthase 3 isoform X1 OS=Camelus bactrianus OX=9837 GN=PTGES3 PE=4 SV=1 (A0A9W3HPB6)	A0A9W3HPB6 [2]	PTGES3	19 kDa	TRUE	unknown	2	2	5
342	TRUE	Empty	Cluster of Actin-related protein 3 OS=Camelus ferus OX=419612 GN=ACTR3 PE=3 SV=1 (A0A8B8SZC0)	A0A8B8SZC0 [6]	ACTR3	47 kDa	TRUE	unknown	2	2	5
343	TRUE	Empty	Cluster of Tubulin beta chain OS=Camelus ferus OX=419612 GN=TUBB PE=3 SV=1 (S9WJD1)	S9WJD1 [12]	TUBB	50 kDa	TRUE	unknown	5	2	11
344	TRUE	Empty	Isochorismatase domain-containing protein 1 OS=Camelus ferus OX=419612 GN=ISOC1 PE=3 SV=1	A0A8B8SRZ5	ISOC1	32 kDa		unknown	4	2	6
345	TRUE	Empty	Cluster of Galectin-3-binding protein OS=Camelus dromedarius OX=9838 GN=Cadr_000019894 PE=4 SV=1 (A0A5N4D188)	A0A5N4D188 [4]	Cadr_000019894	65 kDa	TRUE	unknown	3	2	8
346	TRUE	Empty	Cluster of Elongation factor 1-gamma OS=Camelus ferus OX=419612 GN=CB1_000570002 PE=3 SV=1 (S9Y7H5)	S9Y7H5 [5]	CB1_000570002	142 kDa	TRUE	unknown	2	2	11
347	TRUE	Empty	Leukotriene A(4) hydrolase OS=Camelus ferus OX=419612 GN=LTA4H PE=3 SV=1	A0A8B6YHX2	LTA4H	69 kDa		unknown	2	2	9
348	TRUE	Empty	Cluster of Transketolase OS=Camelus bactrianus OX=9837 GN=TKT PE=4 SV=1 (A0A9W3F8R0)	A0A9W3F8R0 [2]	TKT	73 kDa	TRUE	unknown	1	2	9
349	TRUE	Empty	Exocyst complex component 8 OS=Camelus dromedarius OX=9838 GN=Cadr_000008834 PE=3 SV=1	A0A5N4DIC9 (+1)	Cadr_000008834	82 kDa		unknown	2	2	5
350	TRUE	Empty	Cluster of Pyridoxal kinase OS=Camelus ferus OX=419612 GN=PDXK PE=3 SV=1 (A0A8B8UD42)	A0A8B8UD42 [3]	PDXK	40 kDa	TRUE	unknown	2	2	7
351	TRUE	Empty	Cluster of Drebrin-like protein OS=Camelus dromedarius OX=9838 GN=Cadr_000030664 PE=3 SV=1 (A0A5N4C4E6)	A0A5N4C4E6 [3]	Cadr_000030664	48 kDa	TRUE	unknown	1	2	7
352	TRUE	Empty	Cluster of Ribonuclease inhibitor OS=Camelus dromedarius OX=9838 GN=Cadr_000030552 PE=4 SV=1 (A0A5N4BXL0)	A0A5N4BXL0 [3]	Cadr_000030552	50 kDa	TRUE	unknown	1	2	3
353	TRUE	Empty	Cluster of AP-2 complex subunit alpha OS=Camelus ferus OX=419612 GN=AP2A1 PE=3 SV=1 (A0A8B8TGL4)	A0A8B8TGL4 [3]	AP2A1	106 kDa	TRUE	unknown	1	2	3
354	TRUE	Empty	Cluster of V-type proton ATPase subunit E 1 OS=Camelus bactrianus OX=9837 GN=ATP6V1E1 PE=4 SV=1 (A0A9W3F1Y2)	A0A9W3F1Y2 [4]	ATP6V1E1	26 kDa	TRUE	unknown	3	2	5
355	TRUE	Empty	T-complex protein 1 subunit epsilon OS=Camelus ferus OX=419612 GN=CCT5 PE=3 SV=1	A0A8B6YT12	CCT5	60 kDa		unknown	2	2	4
356	TRUE	Empty	Cluster of Eukaryotic translation initiation factor 4B isoform X2 OS=Camelus ferus OX=419612 GN=EIF4B PE=4 SV=1 (A0A8B6YDC0)	A0A8B6YDC0 [4]	EIF4B	70 kDa	TRUE	unknown	1	2	3
357	TRUE	Empty	Cluster of Protein disulfide-isomerase A6 OS=Camelus ferus OX=419612 GN=CB1_001616086 PE=3 SV=1 (S9WBN1)	S9WBN1 [2]	CB1_001616086	60 kDa	TRUE	unknown	4	2	6
358	TRUE	Empty	Cluster of Farnesyl pyrophosphate synthase OS=Camelus dromedarius OX=9838 GN=Cadr_000024707 PE=3 SV=1 (A0A5N4CMQ3)	A0A5N4CMQ3 [2]	Cadr_000024707	48 kDa	TRUE	unknown	6	2	7
359	TRUE	Empty	Cluster of Filamin-B isoform X2 OS=Camelus bactrianus OX=9837 GN=FLNB PE=4 SV=1 (A0A9W3F7P2)	A0A9W3F7P2 [4]	FLNB	276 kDa	TRUE	unknown	1	2	4
360	TRUE	Empty	Cluster of Phospholipid-transporting ATPase OS=Camelus ferus OX=419612 GN=ATP9A PE=3 SV=1 (A0A8B8RHB5)	A0A8B8RHB5 [12]	ATP9A	125 kDa	TRUE	unknown	1	2	7
361	TRUE	Empty	Cluster of Macrophage-capping protein isoform X1 OS=Camelus ferus OX=419612 GN=CAPG PE=4 SV=1 (A0A8B8S669)	A0A8B8S669 [2]	CAPG	39 kDa	TRUE	unknown	2	2	6
362	TRUE	Empty	Cluster of Signal transducer and activator of transcription 5B OS=Camelus ferus OX=419612 GN=CB1_000663014 PE=3 SV=1 (S9X1S2)	S9X1S2 [4]	CB1_000663014	137 kDa	TRUE	unknown	2	2	3
363	TRUE	Empty	Cluster of IgGFc-binding protein OS=Camelus bactrianus OX=9837 GN=LOC105062850 PE=4 SV=1 (A0A9W3EF05)	A0A9W3EF05 [2]	LOC105062850	319 kDa	TRUE	unknown	3	2	7
364	TRUE	Empty	Cluster of Tetraspanin OS=Camelus ferus OX=419612 GN=CB1_000216018 PE=3 SV=1 (S9XI65)	S9XI65 [2]	CB1_000216018	28 kDa	TRUE	unknown	2	2	5
365	TRUE	Empty	Cluster of Vacuolar protein sorting-associated protein 29 OS=Camelus ferus OX=419612 GN=VPS29 PE=3 SV=1 (A0A8B6Y9I2)	A0A8B6Y9I2 [3]	VPS29	20 kDa	TRUE	unknown	0	2	4
366	TRUE	Empty	Nucleoside diphosphate kinase OS=Camelus ferus OX=419612 GN=CB1_000301006 PE=3 SV=1	S9XGD0	CB1_000301006	19 kDa	TRUE	unknown	0	2	14
367	TRUE	Empty	Cluster of Plasminogen activator inhibitor 1 RNA-binding protein isoform X4 OS=Camelus ferus OX=419612 GN=SERBP1 PE=3 SV=1 (A0A8B7KEC1)	A0A8B7KEC1 [6]	SERBP1	42 kDa	TRUE	unknown	1	2	5
368	TRUE	Empty	Olfactory receptor 2W6 OS=Camelus bactrianus OX=9837 GN=LOC105084112 PE=4 SV=1	A0A9W3FG19	LOC105084112	34 kDa		unknown	3	2	9
369	TRUE	Empty	Cluster of Netrin-1 OS=Camelus bactrianus OX=9837 GN=NTN1 PE=4 SV=1 (A0A9W3H029)	A0A9W3H029 [4]	NTN1	65 kDa	TRUE	unknown	2	2	8
370	TRUE	Empty	Cluster of Kinesin family member 5A OS=Camelus ferus OX=419612 GN=CB1_000607012 PE=3 SV=1 (S9X3E3)	S9X3E3 [11]	CB1_000607012	175 kDa	TRUE	unknown	1	1	4
371	TRUE	Empty	Cluster of Ras GTPase-activating-like protein IQGAP2 OS=Camelus ferus OX=419612 GN=IQGAP2 PE=4 SV=1 (A0A8B6YHB3)	A0A8B6YHB3 [2]	IQGAP2	181 kDa	TRUE	unknown	4	1	9
372	TRUE	Empty	Cluster of Spectrin beta chain OS=Camelus dromedarius OX=9838 GN=Cadr_000005472 PE=4 SV=1 (A0A5N4E4C6)	A0A5N4E4C6 [28]	Cadr_000005472	457 kDa	TRUE	unknown	4	1	11
373	TRUE	Empty	Glia maturation factor beta OS=Camelus dromedarius OX=9838 GN=Cadr_000005995 PE=3 SV=1	A0A5N4E3N7	Cadr_000005995	20 kDa	TRUE	unknown	1	1	4
374	TRUE	Empty	Cluster of IST1 homolog isoform X1 OS=Camelus bactrianus OX=9837 GN=IST1 PE=4 SV=1 (A0A9W3GDU0)	A0A9W3GDU0 [3]	IST1	40 kDa	TRUE	unknown	3	1	4
375	TRUE	Empty	Cluster of Obg-like ATPase 1 OS=Camelus ferus OX=419612 GN=OLA1 PE=3 SV=1 (A0A8B8T002)	A0A8B8T002 [3]	OLA1	45 kDa	TRUE	unknown	2	1	0
376	TRUE	Empty	Cluster of Alanine--tRNA ligase, cytoplasmic OS=Camelus bactrianus OX=9837 GN=AARS1 PE=4 SV=1 (A0A9W3EXX4)	A0A9W3EXX4 [3]	AARS1	107 kDa	TRUE	unknown	2	1	8
377	TRUE	Empty	Cluster of Genome polyprotein OS=Kyasanur forest disease virus OX=33743 PE=4 SV=1 (A0A3S5WW68)	A0A3S5WW68 [32]		377 kDa	TRUE	unknown	0	1	2
378	TRUE	Empty	Cluster of Density-regulated protein OS=Camelus bactrianus OX=9837 GN=DENR PE=4 SV=1 (A0A9W3F9L7)	A0A9W3F9L7 [3]	DENR	22 kDa	TRUE	unknown	0	1	2
379	TRUE	Empty	Talin-1 OS=Camelus dromedarius OX=9838 GN=Talin-1 PE=4 SV=1	A0A5N4E9D3 (+1)	Talin-1	266 kDa	TRUE	unknown	0	1	4
380	TRUE	Empty	Cluster of Staphylococcal nuclease domain-containing protein 1 OS=Camelus bactrianus OX=9837 GN=SND1 PE=4 SV=1 (A0A9W3EEV5)	A0A9W3EEV5 [3]	SND1	102 kDa	TRUE	unknown	3	1	4
381	TRUE	Empty	Cluster of Alpha-1,4 glucan phosphorylase OS=Camelus dromedarius OX=9838 GN=Cadr_000005964 PE=3 SV=1 (A0A5N4E0M1)	A0A5N4E0M1 [4]	Cadr_000005964	100 kDa	TRUE	unknown	2	1	5
382	TRUE	Empty	Cluster of Protein kinase C and casein kinase substrate in neurons protein 3 OS=Camelus dromedarius OX=9838 GN=Cadr_000014647 PE=4 SV=1 (A0A5N4DLR0)	A0A5N4DLR0 [2]	Cadr_000014647	49 kDa	TRUE	unknown	2	1	0
383	TRUE	Empty	Cluster of TOM1-like protein 1 isoform X3 OS=Camelus ferus OX=419612 GN=TOM1L1 PE=3 SV=1 (A0A8B8UIH0)	A0A8B8UIH0 [4]	TOM1L1	49 kDa	TRUE	unknown	1	1	5
384	TRUE	Empty	Cluster of Coatomer subunit alpha OS=Camelus ferus OX=419612 GN=COPA PE=4 SV=1 (A0A8B6Y695)	A0A8B6Y695 [2]	COPA	138 kDa	TRUE	unknown	0	1	2
385	TRUE	Empty	Cluster of 40S ribosomal protein S5 OS=Camelus bactrianus OX=9837 GN=RPS5 PE=4 SV=1 (A0A9W3EZB0)	A0A9W3EZB0 [3]	RPS5	23 kDa	TRUE	unknown	1	1	2
386	TRUE	Empty	Cluster of Alpha-soluble NSF attachment protein isoform X1 OS=Camelus ferus OX=419612 GN=NAPA PE=3 SV=1 (A0A8B6YAF5)	A0A8B6YAF5 [2]	NAPA	33 kDa	TRUE	unknown	1	1	4
387	TRUE	Empty	Cluster of T-complex protein 1 subunit theta OS=Camelus dromedarius OX=9838 GN=Cadr_000001039 PE=3 SV=1 (A0A5N4EKM1)	A0A5N4EKM1 [3]	Cadr_000001039	58 kDa	TRUE	unknown	1	1	7
388	TRUE	Empty	Cluster of Phosphatidylinositol transfer protein beta isoform-like protein OS=Camelus ferus OX=419612 GN=CB1_000841003 PE=4 SV=1 (S9WXY9)	S9WXY9 [3]	CB1_000841003	36 kDa	TRUE	unknown	1	1	3
389	TRUE	Empty	Cluster of Thrombospondin-1 OS=Camelus ferus OX=419612 GN=THBS1 PE=3 SV=1 (A0A8B6YC26)	A0A8B6YC26 [2]	THBS1	129 kDa	TRUE	unknown	2	1	13
390	TRUE	Empty	Tryptophan--tRNA ligase, cytoplasmic OS=Camelus dromedarius OX=9838 GN=Cadr_000006467 PE=3 SV=1	A0A5N4E4U2 (+1)	Cadr_000006467	53 kDa	TRUE	unknown	3	1	8
391	TRUE	Empty	Cluster of Ras-related protein Rab-3 OS=Camelus ferus OX=419612 GN=RAB3C PE=3 SV=1 (A0A8B6YBW7)	A0A8B6YBW7 [2]	RAB3C	26 kDa	TRUE	unknown	1	1	4
392	TRUE	Empty	S-formylglutathione hydrolase OS=Camelus bactrianus OX=9837 GN=ESD PE=4 SV=1	A0A9W3EK13	ESD	31 kDa		unknown	1	1	6
393	TRUE	Empty	Tubulin-specific chaperone A OS=Camelus ferus OX=419612 GN=TBCA PE=3 SV=1	A0A8B8SLA1	TBCA	14 kDa		unknown	2	1	4
394	TRUE	Empty	Cluster of Complement factor I isoform X1 OS=Camelus ferus OX=419612 GN=CFI PE=4 SV=1 (A0A8B8RI49)	A0A8B8RI49 [4]	CFI	68 kDa	TRUE	unknown	0	1	7
395	TRUE	Empty	Charged multivesicular body protein 5 OS=Camelus dromedarius OX=9838 GN=Cadr_000030062 PE=3 SV=1	A0A5N4C039 (+1)	Cadr_000030062	25 kDa	TRUE	unknown	1	1	4
396	TRUE	Empty	Cluster of Tetranectin OS=Camelus dromedarius OX=9838 GN=Cadr_000020230 PE=4 SV=1 (A0A5N4CYC9)	A0A5N4CYC9 [2]	Cadr_000020230	22 kDa	TRUE	unknown	1	1	4
397	TRUE	Empty	Cluster of histidine--tRNA ligase OS=Camelus ferus OX=419612 GN=CB1_000072007 PE=3 SV=1 (S9YRG0)	S9YRG0 [3]	CB1_000072007	79 kDa	TRUE	unknown	0	1	2
398	TRUE	Empty	Alpha-L-fucosidase OS=Camelus ferus OX=419612 GN=FUCA1 PE=3 SV=1	A0A8B8UAK8	FUCA1	53 kDa	TRUE	unknown	4	1	9
399	TRUE	Empty	Cluster of 1-phosphatidylinositol 4,5-bisphosphate phosphodiesterase OS=Camelus ferus OX=419612 GN=PLCB3 PE=4 SV=1 (A0A8B8TTG8)	A0A8B8TTG8 [5]	PLCB3	143 kDa	TRUE	unknown	0	1	4
400	TRUE	Empty	Cluster of LOW QUALITY PROTEIN: perilipin-4 OS=Camelus ferus OX=419612 GN=PLIN4 PE=3 SV=1 (A0A8B7K6R8)	A0A8B7K6R8 [4]	PLIN4	146 kDa	TRUE	unknown	1	1	4
401	TRUE	Empty	Cluster of Protein kinase C and casein kinase substrate in neurons protein 2 OS=Camelus ferus OX=419612 GN=CB1_000319022 PE=3 SV=1 (S9XF78)	S9XF78 [4]	CB1_000319022	94 kDa	TRUE	unknown	4	1	4
402	TRUE	Empty	Cluster of Fibronectin OS=Camelus dromedarius OX=9838 GN=Cadr_000007114 PE=4 SV=1 (A0A5N4E636)	A0A5N4E636 [15]	Cadr_000007114	268 kDa	TRUE	unknown	0	1	4
403	TRUE	Empty	Cluster of NSFL1 cofactor p47 OS=Camelus dromedarius OX=9838 GN=Cadr_000021344 PE=4 SV=1 (A0A5N4CVQ7)	A0A5N4CVQ7 [10]	Cadr_000021344	41 kDa	TRUE	unknown	1	1	6
404	TRUE	Empty	Cluster of Methanethiol oxidase (Fragment) OS=Camelus dromedarius OX=9838 GN=Cadr_000024834 PE=3 SV=1 (A0A5N4CMP5)	A0A5N4CMP5 [2]	Cadr_000024834	58 kDa	TRUE	unknown	1	1	3
405	TRUE	Empty	Cluster of Endophilin-B2 isoform X1 OS=Camelus ferus OX=419612 GN=SH3GLB2 PE=4 SV=1 (A0A8B8SWR5)	A0A8B8SWR5 [4]	SH3GLB2	50 kDa	TRUE	unknown	2	1	2
406	TRUE	Empty	Cluster of Dynein light intermediate chain OS=Camelus dromedarius OX=9838 GN=Cadr_000011291 PE=3 SV=1 (A0A5N4DSA9)	A0A5N4DSA9 [3]	Cadr_000011291	54 kDa	TRUE	unknown	0	1	4
407	TRUE	Empty	Cluster of Serine/threonine-protein phosphatase 2A 65 kDa regulatory subunit A alpha isoform OS=Camelus bactrianus OX=9837 GN=PPP2R1A PE=4 SV=1 (A0A9W3EM04)	A0A9W3EM04 [5]	PPP2R1A	65 kDa	TRUE	unknown	0	1	6
408	TRUE	Empty	Cluster of Exocyst complex component 7 OS=Camelus dromedarius OX=9838 GN=Cadr_000019841 PE=3 SV=1 (A0A5N4D1L8)	A0A5N4D1L8 [2]	Cadr_000019841	96 kDa	TRUE	unknown	1	1	3
409	TRUE	Empty	Cluster of Tetraspanin-14 isoform X1 OS=Camelus bactrianus OX=9837 GN=TSPAN14 PE=4 SV=1 (A0A9W3GGT4)	A0A9W3GGT4 [3]	TSPAN14	33 kDa	TRUE	unknown	2	1	6
410	TRUE	Empty	Cluster of Bifunctional glutamate/proline--tRNA ligase isoform X1 OS=Camelus ferus OX=419612 GN=EPRS1 PE=3 SV=1 (A0A8B8RYT1)	A0A8B8RYT1 [3]	EPRS1	171 kDa	TRUE	unknown	1	1	5
411	TRUE	Empty	Cluster of Alpha-N-acetylglucosaminidase OS=Camelus dromedarius OX=9838 GN=Cadr_000019579 PE=4 SV=1 (A0A5N4D5E5)	A0A5N4D5E5 [2]	Cadr_000019579	82 kDa	TRUE	unknown	1	1	4
412	TRUE	Empty	Cluster of Inter-alpha-trypsin inhibitor heavy chain H3 OS=Camelus dromedarius OX=9838 GN=Cadr_000020436 PE=3 SV=1 (A0A5N4CZD6)	A0A5N4CZD6 [2]	Cadr_000020436	192 kDa	TRUE	unknown	2	0	5
413	TRUE	Empty	Cluster of Serine/threonine-protein kinase 24 OS=Camelus ferus OX=419612 GN=STK24 PE=4 SV=1 (A0A8B8UE97)	A0A8B8UE97 [6]	STK24	48 kDa	TRUE	unknown	1	0	5
414	TRUE	Empty	Cluster of L-xylulose reductase OS=Camelus dromedarius OX=9838 GN=Cadr_000019968 PE=4 SV=1 (A0A5N4D450)	A0A5N4D450 [2]	Cadr_000019968	26 kDa	TRUE	unknown	1	0	6
415	TRUE	Empty	Cartilage-associated protein OS=Camelus dromedarius OX=9838 GN=Cadr_000020091 PE=4 SV=1	A0A5N4D069	Cadr_000020091	51 kDa		unknown	2	0	3
416	TRUE	Empty	Metalloreductase STEAP4 OS=Camelus bactrianus OX=9837 GN=STEAP4 PE=4 SV=1	A0A9W3EDN0 (+1)	STEAP4	53 kDa		unknown	2	0	6
417	TRUE	Empty	Cluster of V-SNARE coiled-coil homology domain-containing protein OS=Camelus ferus OX=419612 GN=CB1_029410002 PE=3 SV=1 (S9W584)	S9W584 [7]	CB1_029410002	102 kDa	TRUE	unknown	1	0	7
418	TRUE	Empty	Cluster of 1-phosphatidylinositol 4-kinase OS=Camelus ferus OX=419612 GN=PI4KA PE=3 SV=1 (A0A8B8SCN8)	A0A8B8SCN8 [3]	PI4KA	236 kDa	TRUE	unknown	0	0	2
419	TRUE	Empty	Cluster of Reticulon OS=Camelus dromedarius OX=9838 GN=Cadr_000030225 PE=4 SV=1 (A0A5N4BYF7)	A0A5N4BYF7 [3]	Cadr_000030225	25 kDa	TRUE	unknown	0	0	6
420	TRUE	Empty	Cluster of F-actin-capping protein subunit beta OS=Camelus ferus OX=419612 GN=CAPZB PE=3 SV=1 (A0A8B8UAM1)	A0A8B8UAM1 [3]	CAPZB	31 kDa	TRUE	unknown	1	0	8
421	TRUE	Empty	Cluster of Protein NOXP20 isoform X3 OS=Camelus bactrianus OX=9837 GN=FAM114A1 PE=4 SV=1 (A0A9W3HNI5)	A0A9W3HNI5 [2]	FAM114A1	41 kDa	TRUE	unknown	1	0	4
422	TRUE	Empty	Cluster of Dynactin subunit 1 OS=Camelus ferus OX=419612 GN=CB1_000252024 PE=3 SV=1 (S9XGU4)	S9XGU4 [13]	CB1_000252024	130 kDa	TRUE	unknown	0	0	4
423	TRUE	Empty	Cluster of Keratin OS=Camelus dromedarius OX=9838 GN=Cadr_000019086 PE=3 SV=1 (A0A5N4D311)	A0A5N4D311 [2]	Cadr_000019086	52 kDa	TRUE	unknown	0	0	2
424	TRUE	Empty	Cluster of Toll-interacting protein isoform X1 OS=Camelus ferus OX=419612 GN=TOLLIP PE=3 SV=1 (A0A8B8TWC1)	A0A8B8TWC1 [3]	TOLLIP	30 kDa	TRUE	unknown	1	0	6
425	TRUE	Empty	Cluster of Large ribosomal subunit protein eL33 OS=Camelus ferus OX=419612 GN=LOC102513948 PE=3 SV=1 (A0A8B8SQ99)	A0A8B8SQ99 [8]	LOC102513948	14 kDa	TRUE	unknown	1	0	6
426	TRUE	Empty	Collagen alpha-1(I) chain-like OS=Camelus dromedarius OX=9838 GN=Cadr_000024987 PE=4 SV=1	A0A5N4CPU1-DECOY		?		unknown	2	0	0
427	TRUE	Empty	Glutathione synthetase OS=Camelus dromedarius OX=9838 GN=Cadr_000021228 PE=3 SV=1	A0A5N4CVP3 (+2)	Cadr_000021228	62 kDa		unknown	2	0	4
428	TRUE	Empty	Cluster of Toll-like receptor 2 OS=Camelus ferus OX=419612 GN=TLR2 PE=3 SV=1 (A0A8B8RUV4)	A0A8B8RUV4 [5]	TLR2	93 kDa	TRUE	unknown	2	0	2
429	TRUE	Empty	Cluster of 60S ribosomal protein L7a OS=Camelus dromedarius OX=9838 GN=Cadr_000016436 PE=3 SV=1 (A0A5N4E9K0)	A0A5N4E9K0 [4]	Cadr_000016436	32 kDa	TRUE	unknown	0	0	3
430	TRUE	Empty	Copper transport protein ATOX1 (Fragment) OS=Camelus dromedarius OX=9838 GN=Cadr_000004922 PE=4 SV=1	A0A5N4ECW3 (+1)	Cadr_000004922	9 kDa		unknown	0	0	5
431	TRUE	Empty	Ubiquitin carboxyl-terminal hydrolase OS=Camelus ferus OX=419612 GN=USP5 PE=3 SV=1	A0A8B6YC72 (+1)	USP5	96 kDa	TRUE	unknown	0	0	3
432	TRUE	Empty	Cluster of T-complex protein 1 subunit alpha OS=Camelus ferus OX=419612 GN=TCP1 PE=3 SV=1 (A0A8B6YBK1)	A0A8B6YBK1 [3]	TCP1	60 kDa	TRUE	unknown	1	0	3
433	TRUE	Empty	Cluster of Exocyst complex component 2 OS=Camelus ferus OX=419612 GN=CB1_000709008 PE=3 SV=1 (T0MGE6)	T0MGE6 [4]	CB1_000709008	152 kDa	TRUE	unknown	0	0	3
434	TRUE	Empty	Cluster of Glutathione S-transferase Mu 3 OS=Camelus bactrianus OX=9837 GN=GSTM3 PE=4 SV=1 (A0A9W3GN77)	A0A9W3GN77 [2]	GSTM3	27 kDa	TRUE	unknown	0	0	4
435	TRUE	Empty	Cluster of Secretory carrier-associated membrane protein OS=Camelus ferus OX=419612 GN=SCAMP1 PE=3 SV=1 (A0A8B8SLP8)	A0A8B8SLP8 [3]	SCAMP1	38 kDa	TRUE	unknown	1	0	2
436	TRUE	Empty	Legumain OS=Camelus dromedarius OX=9838 GN=Legumain PE=3 SV=1	A0A5N4E0H7 (+1)	Legumain	49 kDa		unknown	1	0	5
437	TRUE	Empty	Cluster of Procollagen-lysine,2-oxoglutarate 5-dioxygenase 1 OS=Camelus bactrianus OX=9837 GN=PLOD1 PE=4 SV=1 (A0A9W3GUK7)	A0A9W3GUK7 [2]	PLOD1	89 kDa	TRUE	unknown	1	0	3
438	TRUE	Empty	6-phosphogluconolactonase OS=Camelus ferus OX=419612 GN=PGLS PE=3 SV=1	A0A8B8RUY4	PGLS	27 kDa		unknown	1	0	2
439	TRUE	Empty	Cluster of BTB/POZ domain-containing protein KCTD12 OS=Camelus bactrianus OX=9837 GN=KCTD12 PE=4 SV=1 (A0A9W3FF32)	A0A9W3FF32 [3]	KCTD12	36 kDa	TRUE	unknown	0	0	6
440	TRUE	Empty	Cluster of Aflatoxin B1 aldehyde reductase member 2 OS=Camelus ferus OX=419612 GN=AKR7A2 PE=4 SV=1 (A0A8B8UA65)	A0A8B8UA65 [4]	AKR7A2	41 kDa	TRUE	unknown	0	0	3
441	TRUE	Empty	15 kDa protein B-like OS=Camelus bactrianus OX=9837 GN=LOC105083327 PE=4 SV=1	A0A9W3H507	LOC105083327	19 kDa		unknown	0	0	4
442	TRUE	Empty	Sorting nexin-3 OS=Camelus ferus OX=419612 GN=SNX3 PE=3 SV=1	A0A8B7KDS2	SNX3	19 kDa	TRUE	unknown	0	0	2
END OF FILE

## Sheet: Samples Report
Identified Proteins (1583)	Accession Number	Alternate ID	mEV1	mEV2	mEV3
Cluster of Albumin OS=Camelus bactrianus OX=9837 GN=ALB PE=4 SV=1 (A0A9W3F988)	A0A9W3F988 [2]	ALB	4320	5032	5836	5062.67
Cluster of Beta-casein (Fragment) OS=Camelus dromedarius OX=9838 GN=Cadr_000031208 PE=3 SV=1 (A0A5N4BX35)	A0A5N4BX35 [4]	Cadr_000031208	3660	4116	5252	4342.67
Cluster of Alpha-S1-casein OS=Camelus ferus OX=419612 GN=CSN1S1 PE=3 SV=1 (A0A8B6YMU5)	A0A8B6YMU5 [2]	CSN1S1	3942	3821	4744	4169
Cluster of Lactadherin OS=Camelus bactrianus OX=9837 GN=MFGE8 PE=4 SV=1 (A0A9W3EQ51)	A0A9W3EQ51 [2]	MFGE8	2737	3294	3943	3324.67
Cluster of Butyrophilin subfamily 1 member A1 isoform X3 OS=Camelus bactrianus OX=9837 GN=LOC105084142 PE=4 SV=1 (A0A9W3FG03)	A0A9W3FG03 [3]	LOC105084142	1977	2273	2851	2367
Cluster of Alpha-lactalbumin OS=Camelus dromedarius OX=9838 PE=3 SV=1 (A0A5B9RHW6)	A0A5B9RHW6 [4]		1599	1909	2714	2074
Cluster of Lactotransferrin OS=Camelus dromedarius OX=9838 GN=Cadr_000020252 PE=2 SV=1 (W6GH05)	W6GH05 [4]	Cadr_000020252	1533	1805	1867	1735
Alpha-S2-casein isoform X1 OS=Camelus bactrianus OX=9837 GN=LOC105080410 PE=4 SV=1	A0A9W3FKB4	LOC105080410	1300	1451	1870	1540.33
Cluster of Fatty acid-binding protein, heart OS=Camelus bactrianus OX=9837 GN=FABP3 PE=4 SV=1 (A0A9W3GQV8)	A0A9W3GQV8 [2]	FABP3	1181	1488	1648	1439
Cluster of Fatty acid synthase OS=Camelus ferus OX=419612 GN=FASN PE=4 SV=1 (A0A8B8UKT1)	A0A8B8UKT1 [4]	FASN	1156	1486	1444	1362
Glycosylation-dependent cell adhesion molecule 1 isoform X1 OS=Camelus bactrianus OX=9837 GN=LOC105076320 PE=4 SV=1	A0A9W3F2R1	LOC105076320	1094	1140	1535	1256.33
Cluster of Ig gamma-3 chain C region OS=Camelus ferus OX=419612 GN=CB1_102281001 PE=4 SV=1 (S9XBS9)	S9XBS9 [4]	CB1_102281001	912	1314	1177	1134.33
Cluster of Sodium-dependent phosphate transport protein 2B isoform X4 OS=Camelus ferus OX=419612 GN=SLC34A2 PE=3 SV=1 (S9WS72)	S9WS72 [4]	SLC34A2	864	1032	1179	1025
Cluster of Platelet glycoprotein 4 OS=Camelus dromedarius OX=9838 GN=Cadr_000007872 PE=3 SV=1 (A0A5N4DXM9)	A0A5N4DXM9 [3]	Cadr_000007872	665	805	993	821
Cluster of Xanthine dehydrogenase/oxidase OS=Camelus ferus OX=419612 GN=XDH PE=3 SV=1 (A0A8B6YFB7)	A0A8B6YFB7 [5]	XDH	597	796	778	723.667
Cluster of Actin OS=Camelus dromedarius OX=9838 GN=Cadr_000023569 PE=3 SV=1 (A0A5N4CXK3)	A0A5N4CXK3 [26]	Cadr_000023569	586	757	672	671.667
Cluster of Complement decay-accelerating factor isoform X1 OS=Camelus ferus OX=419612 GN=CD55 PE=4 SV=1 (A0A8B7KHZ5)	A0A8B7KHZ5 [4]	CD55	568	670	709	649
Cluster of Ovostatin homolog 2-like OS=Camelus ferus OX=419612 GN=LOC102515984 PE=3 SV=1 (A0A8B8SG57)	A0A8B8SG57 [6]	LOC102515984	537	636	669	614
Cluster of Mucin-16 isoform X2 OS=Camelus ferus OX=419612 GN=LOC102521789 PE=4 SV=1 (A0A8B8RU14)	A0A8B8RU14 [7]	LOC102521789	445	546	528	506.333
Cluster of Moesin OS=Camelus bactrianus OX=9837 GN=MSN PE=4 SV=1 (A0A9W3FF88)	A0A9W3FF88 [3]	MSN	434	500	499	477.667
Na exchange regulatory cofactor NHE-RF1 OS=Camelus dromedarius OX=9838 GN=Cadr_000019784 PE=4 SV=1	A0A5N4D2Y2 (+2)	Cadr_000019784	430	447	490	455.667
Cluster of Perilipin OS=Camelus ferus OX=419612 GN=CB1_000478018 PE=3 SV=1 (S9YK74)	S9YK74 [4]	CB1_000478018	298	362	368	342.667
Peptidoglycan-recognition protein OS=Camelus ferus OX=419612 GN=PGLYRP1 PE=3 SV=1	A0A8B6YL77 (+1)	PGLYRP1	233	309	371	304.333
Cluster of Folate receptor alpha OS=Camelus dromedarius OX=9838 GN=Cadr_000015195 PE=3 SV=1 (A0A5N4DN67)	A0A5N4DN67 [5]	Cadr_000015195	260	297	340	299
Cluster of Isocitrate dehydrogenase [NADP] OS=Camelus dromedarius OX=9838 GN=Cadr_000007150 PE=3 SV=1 (A0A5N4E858)	A0A5N4E858 [5]	Cadr_000007150	274	325	249	282.667
Cluster of Apolipoprotein A-IV OS=Camelus ferus OX=419612 GN=CB1_000200068 PE=3 SV=1 (S9XCM5)	S9XCM5 [2]	CB1_000200068	258	291	240	263
Cluster of Ezrin OS=Camelus ferus OX=419612 GN=EZR PE=4 SV=1 (A0A8B8THC9)	A0A8B8THC9 [4]	EZR	245	299	242	262
Alpha-2-macroglobulin OS=Camelus dromedarius OX=9838 GN=Cadr_000029307 PE=3 SV=1	A0A5N4C6R8	Cadr_000029307	229	276	271	258.667
Mucin-15 OS=Camelus ferus OX=419612 GN=MUC15 PE=4 SV=1	A0A8B6YSX4 (+1)	MUC15	189	325	253	255.667
Cluster of Ubiquitin-ribosomal protein eL40 fusion protein OS=Camelus ferus OX=419612 GN=CB1_000878024 PE=3 SV=1 (S9Y7C3)	S9Y7C3 [3]	CB1_000878024	239	241	247	242.333
Cluster of Heat shock cognate 71 kDa protein OS=Camelus dromedarius OX=9838 GN=Cadr_000028839 PE=3 SV=1 (A0A5N4C878)	A0A5N4C878 [16]	Cadr_000028839	204	244	254	234
Cluster of 14-3-3 protein zeta/delta OS=Camelus ferus OX=419612 GN=YWHAZ PE=3 SV=1 (A0A8B8S2U1)	A0A8B8S2U1 [13]	YWHAZ	149	184	319	217.333
Cluster of Amine oxidase OS=Camelus dromedarius OX=9838 GN=Cadr_000013763 PE=3 SV=1 (A0A5N4DDA6)	A0A5N4DDA6 [2]	Cadr_000013763	204	205	225	211.333
Monocyte differentiation antigen CD14 OS=Camelus dromedarius OX=9838 GN=Cadr_000004743 PE=4 SV=1	A0A5N4ECI5	Cadr_000004743	192	230	191	204.333
Kappa-casein OS=Camelus dromedarius OX=9838 GN=Cadr_000001825 PE=3 SV=1	A0A5N4EEL7	Cadr_000001825	193	152	253	199.333
Cluster of Ig lambda chain C regions isoform 19-like protein OS=Camelus ferus OX=419612 GN=CB1_000047011 PE=4 SV=1 (S9XR87)	S9XR87 [2]	CB1_000047011	197	216	179	197.333
Cluster of Peptidyl-prolyl cis-trans isomerase OS=Camelus ferus OX=419612 GN=PPIA PE=3 SV=1 (A0A8B8TDA9)	A0A8B8TDA9 [22]	PPIA	159	220	188	189
Cluster of Elongation factor 1-alpha OS=Camelus dromedarius OX=9838 GN=Cadr_000030707 PE=3 SV=1 (A0A5N4BZH2)	A0A5N4BZH2 [17]	Cadr_000030707	155	193	191	179.667
Cluster of Neutrophil gelatinase-associated lipocalin OS=Camelus dromedarius OX=9838 GN=Cadr_000016289 PE=3 SV=1 (A0A5N4E963)	A0A5N4E963 [3]	Cadr_000016289	160	170	199	176.333
Cluster of Radixin OS=Camelus dromedarius OX=9838 GN=Radixin PE=4 SV=1 (A0A5N4C7H6)	A0A5N4C7H6 [2]	Radixin	156	178	174	169.333
Cystatin-C-like OS=Camelus bactrianus OX=9837 GN=LOC105083181 PE=4 SV=1	A0A9W3H486	LOC105083181	135	159	197	163.667
Cluster of N-acetylated-alpha-linked acidic dipeptidase 2 isoform X2 OS=Camelus ferus OX=419612 GN=LOC102520257 PE=3 SV=1 (A0A8B8TPR7)	A0A8B8TPR7 [10]	LOC102520257	145	170	168	161
Ig mu chain C region secreted form (Fragment) OS=Camelus dromedarius OX=9838 GN=Cadr_000006579 PE=4 SV=1	A0A5N4E3Y8	Cadr_000006579	138	180	136	151.333
Cluster of IF rod domain-containing protein OS=Camelus ferus OX=419612 GN=CB1_000606063 PE=3 SV=1 (S9WX05)	S9WX05 [75]	CB1_000606063	188	132	127	149
Ig alpha-1 chain C region OS=Camelus dromedarius OX=9838 GN=Cadr_000006566 PE=4 SV=1	A0A5N4E0V1	Cadr_000006566	129	171	130	143.333
Cluster of Prominin-1 OS=Camelus ferus OX=419612 GN=CB1_000312006 PE=3 SV=1 (S9XE13)	S9XE13 [8]	CB1_000312006	112	138	159	136.333
Cluster of Osteopontin OS=Camelus dromedarius OX=9838 GN=Cadr_000002009 PE=4 SV=1 (A0A5N4EIH9)	A0A5N4EIH9 [2]	Cadr_000002009	109	133	135	125.667
Cluster of Complement C3 OS=Camelus bactrianus OX=9837 GN=C3 PE=4 SV=1 (A0A9W3F5K3)	A0A9W3F5K3 [3]	C3	79	115	162	118.667
Cluster of Keratin, type I cytoskeletal 10 isoform X1 OS=Camelus ferus OX=419612 GN=KRT10 PE=3 SV=1 (A0A8B8UHF7)	A0A8B8UHF7 [35]	KRT10	143	104	107	118
Cluster of Mucin-16-like OS=Camelus ferus OX=419612 GN=LOC102521301 PE=4 SV=1 (A0A8B8RXK8)	A0A8B8RXK8 [2]	LOC102521301	114	121	81	105.333
Cluster of Uncharacterized protein OS=Camelus ferus OX=419612 GN=CB1_001030036 PE=3 SV=1 (S9Y3S5)	S9Y3S5 [5]	CB1_001030036	101	119	93	104.333
Cluster of Ras-related protein Rab-11B OS=Camelus bactrianus OX=9837 GN=RAB11B PE=4 SV=1 (A0A9W3H0Q1)	A0A9W3H0Q1 [2]	RAB11B	112	113	87	104
Cluster of IQ motif containing GTPase activating protein 1 OS=Camelus ferus OX=419612 GN=CB1_001815036 PE=4 SV=1 (S9XTK4)	S9XTK4 [3]	CB1_001815036	86	82	132	100
Cluster of small monomeric GTPase OS=Camelus dromedarius OX=9838 GN=Cadr_000017041 PE=4 SV=1 (A0A5N4DGN1)	A0A5N4DGN1 [2]	Cadr_000017041	81	108	107	98.6667
Cluster of Lactotransferrin OS=Camelus ferus OX=419612 GN=CB1_000443013 PE=4 SV=1 (S9X2H2)	S9X2H2 [3]	CB1_000443013	71	116	92	93
Cluster of Quinone oxidoreductase OS=Camelus ferus OX=419612 GN=CRYZ PE=3 SV=1 (A0A8B6Y9I5)	A0A8B6Y9I5 [3]	CRYZ	81	97	92	90
Cluster of Sodium/nucleoside cotransporter OS=Camelus ferus OX=419612 GN=SLC28A3 PE=3 SV=1 (A0A8B8SUC5)	A0A8B8SUC5 [3]	SLC28A3	71	118	79	89.3333
Cluster of Rab GDP dissociation inhibitor OS=Camelus dromedarius OX=9838 GN=Cadr_000027094 PE=3 SV=1 (A0A5N4C4Q0)	A0A5N4C4Q0 [7]	Cadr_000027094	61	97	105	87.6667
Cluster of Transforming protein RhoA OS=Camelus bactrianus OX=9837 GN=RHOA PE=4 SV=1 (A0A9W3FKG9)	A0A9W3FKG9 [3]	RHOA	75	98	88	87
Cluster of Heat shock protein HSP 90-alpha isoform X1 OS=Camelus ferus OX=419612 GN=HSP90AA1 PE=3 SV=1 (A0A8B8T8I5)	A0A8B8T8I5 [3]	HSP90AA1	77	82	90	83
Cluster of Chloride intracellular channel protein 1 OS=Camelus bactrianus OX=9837 GN=CLIC1 PE=4 SV=1 (A0A9W3GWT2)	A0A9W3GWT2 [2]	CLIC1	48	95	87	76.6667
Cluster of ADP-ribosylation factor 3 (Fragment) OS=Camelus dromedarius OX=9838 GN=Cadr_000016902 PE=3 SV=1 (A0A5N4DEE2)	A0A5N4DEE2 [9]	Cadr_000016902	66	71	89	75.3333
Clusterin OS=Camelus ferus OX=419612 GN=CLU PE=3 SV=1	A0A8B8S9C1	CLU	54	74	89	72.3333
Cluster of Acid sphingomyelinase-like phosphodiesterase 3b OS=Camelus bactrianus OX=9837 GN=SMPDL3B PE=4 SV=1 (A0A9W3EFG6)	A0A9W3EFG6 [2]	SMPDL3B	40	82	89	70.3333
Cluster of Ig-like domain-containing protein OS=Camelus ferus OX=419612 GN=CB1_000688044 PE=4 SV=1 (S9X0W6)	S9X0W6 [2]	CB1_000688044	53	65	93	70.3333
Cluster of Ectonucleotide pyrophosphatase/phosphodiesterase family member 3 OS=Camelus bactrianus OX=9837 GN=ENPP3 PE=4 SV=1 (A0A9W3F4C4)	A0A9W3F4C4 [4]	ENPP3	50	80	80	70
Cluster of Ras-related protein Rab-1A OS=Camelus ferus OX=419612 GN=RAB1A PE=4 SV=1 (A0A8B8UG82)	A0A8B8UG82 [5]	RAB1A	63	77	68	69.3333
Cluster of Elongation factor 2 OS=Camelus dromedarius OX=9838 GN=Cadr_000025175 PE=4 SV=1 (A0A5N4CJU9)	A0A5N4CJU9 [6]	Cadr_000025175	48	78	80	68.6667
Cluster of Alpha-1-antitrypsin-like protein OS=Camelus ferus OX=419612 GN=CB1_000726084 PE=3 SV=1 (S9YC53)	S9YC53 [2]	CB1_000726084	58	63	84	68.3333
Cluster of Rho GDP-dissociation inhibitor 1 OS=Camelus ferus OX=419612 GN=ARHGDIA PE=3 SV=1 (A0A8B8R5U2)	A0A8B8R5U2 [4]	ARHGDIA	50	81	72	67.6667
Cluster of Cytoplasmic aconitate hydratase isoform X1 OS=Camelus bactrianus OX=9837 GN=ACO1 PE=4 SV=1 (A0A9W3H0X4)	A0A9W3H0X4 [2]	ACO1	72	57	74	67.6667
Cluster of Vitamin D-binding protein OS=Camelus ferus OX=419612 GN=CB1_001109025 PE=4 SV=1 (S9XSQ6)	S9XSQ6 [2]	CB1_001109025	47	64	87	66
Cluster of Growth/differentiation factor 8 OS=Camelus bactrianus OX=9837 GN=MSTN PE=4 SV=1 (A0A9W3GW61)	A0A9W3GW61 [4]	MSTN	58	75	62	65
Cluster of Annexin OS=Camelus dromedarius OX=9838 GN=Annexin A4 PE=3 SV=1 (A0A5N4D6Z5)	A0A5N4D6Z5 [4]	Annexin	60	76	57	64.3333
Cluster of Lactoperoxidase isoform 1 preproprotein OS=Camelus ferus OX=419612 GN=CB1_000552025 PE=4 SV=1 (S9X7Q1)	S9X7Q1 [4]	CB1_000552025	47	53	85	61.6667
Cluster of Annexin A6 isoform X1 OS=Camelus bactrianus OX=9837 GN=ANXA6 PE=4 SV=1 (A0A9W3FA42)	A0A9W3FA42 [4]	ANXA6	46	65	72	61
Cluster of Cell division control protein 42 homolog OS=Camelus ferus OX=419612 GN=CB1_001086070 PE=3 SV=1 (T0M860)	T0M860 [14]	CB1_001086070	39	83	54	58.6667
Cluster of Basigin OS=Camelus dromedarius OX=9838 GN=Basigin PE=4 SV=1 (A0A5N4CMI0)	A0A5N4CMI0 [4]	Basigin	39	59	78	58.6667
Cluster of L-lactate dehydrogenase OS=Camelus dromedarius OX=9838 GN=Cadr_000029168 PE=3 SV=1 (A0A5N4C651)	A0A5N4C651 [13]	Cadr_000029168	43	71	60	58
Cluster of LOW QUALITY PROTEIN: programmed cell death 6-interacting protein OS=Camelus ferus OX=419612 GN=PDCD6IP PE=4 SV=1 (A0A8B8RB39)	A0A8B8RB39 [3]	PDCD6IP	43	57	64	54.6667
Lipoprotein lipase OS=Camelus dromedarius OX=9838 GN=Cadr_000029699 PE=3 SV=1	A0A5N4CAX1	Cadr_000029699	56	56	51	54.3333
Cluster of 4F2 cell-surface antigen heavy chain isoform X2 OS=Camelus ferus OX=419612 GN=SLC3A2 PE=4 SV=1 (A0A8B8TUD4)	A0A8B8TUD4 [4]	SLC3A2	47	52	59	52.6667
Transthyretin OS=Camelus ferus OX=419612 GN=CB1_000954015 PE=3 SV=1	S9XVK5	CB1_000954015	47	66	44	52.3333
Chloride intracellular channel protein OS=Camelus ferus OX=419612 GN=CLIC4 PE=3 SV=1	A0A8B8UB83	CLIC4	47	51	59	52.3333
Transmembrane BAX inhibitor motif-containing protein 1 OS=Camelus ferus OX=419612 GN=TMBIM1 PE=3 SV=1	S9WV71	TMBIM1	46	58	51	51.6667
Cluster of Triosephosphate isomerase OS=Camelus dromedarius OX=9838 GN=Cadr_000029358 PE=3 SV=1 (A0A5N4C6L9)	A0A5N4C6L9 [2]	Cadr_000029358	36	54	60	50
Cluster of 14-3-3 protein epsilon OS=Camelus dromedarius OX=9838 GN=Cadr_000019439 PE=3 SV=1 (A0A5N4D5S2)	A0A5N4D5S2 [4]	Cadr_000019439	31	52	67	50
Cluster of Beta-2-microglobulin OS=Camelus dromedarius OX=9838 GN=Cadr_000005416 PE=3 SV=1 (A0A5N4E3P4)	A0A5N4E3P4 [3]	Cadr_000005416	35	55	57	49
Cluster of Proton-coupled amino acid transporter 2 isoform X2 OS=Camelus ferus OX=419612 GN=LOC102513692 PE=4 SV=1 (A0A8B6Y6W4)	A0A8B6Y6W4 [4]	LOC102513692	46	55	44	48.3333
Mucin-16 OS=Camelus bactrianus OX=9837 GN=LOC105068411 PE=4 SV=1	A0A9W3G475	LOC105068411	54	51	37	47.3333
Cluster of UTP--glucose-1-phosphate uridylyltransferase isoform X1 OS=Camelus bactrianus OX=9837 GN=UGP2 PE=4 SV=1 (A0A9W3EKY1)	A0A9W3EKY1 [2]	UGP2	35	45	59	46.3333
Cluster of Myosin, heavy polypeptide 9, non-muscle isoform 1-like protein OS=Camelus ferus OX=419612 GN=CB1_022350002 PE=3 SV=1 (S9W5G9)	S9W5G9 [10]	CB1_022350002	34	36	67	45.6667
Cluster of Phosphoglucomutase-1 OS=Camelus dromedarius OX=9838 GN=Cadr_000014034 PE=3 SV=1 (A0A5N4DBG4)	A0A5N4DBG4 [6]	Cadr_000014034	32	48	56	45.3333
Cluster of Ras-related protein Rab-5C OS=Camelus bactrianus OX=9837 GN=RAB5C PE=4 SV=1 (A0A9W3H244)	A0A9W3H244 [5]	RAB5C	34	46	55	45
Cluster of protein deglycase OS=Camelus dromedarius OX=9838 GN=Cadr_000013169 PE=3 SV=1 (A0A5N4DDL3)	A0A5N4DDL3 [2]	Cadr_000013169	33	56	44	44.3333
Cluster of Myelin proteolipid protein isoform X1 OS=Camelus bactrianus OX=9837 GN=PLP1 PE=4 SV=1 (A0A9W3F6X9)	A0A9W3F6X9 [3]	PLP1	37	35	61	44.3333
Cluster of Phosphoglycerate kinase OS=Camelus dromedarius OX=9838 GN=Cadr_000003108 PE=3 SV=1 (A0A5N4C286)	A0A5N4C286 [5]	Cadr_000003108	39	40	53	44
Antithrombin-III (Fragment) OS=Camelus dromedarius OX=9838 GN=Cadr_000024359 PE=3 SV=1	A0A5N4CMZ2	Cadr_000024359	27	51	47	41.6667
Cluster of Inter-alpha-trypsin inhibitor heavy chain H4 OS=Camelus dromedarius OX=9838 GN=Cadr_000020438 PE=3 SV=1 (A0A5N4D0L7)	A0A5N4D0L7 [4]	Cadr_000020438	36	40	49	41.6667
Tetraspanin OS=Camelus dromedarius OX=9838 GN=Cadr_000016627 PE=3 SV=1	A0A5N4DGB4	Cadr_000016627	34	35	55	41.3333
Cluster of Melanotransferrin OS=Camelus bactrianus OX=9837 GN=MELTF PE=4 SV=1 (A0A9W3EVW6)	A0A9W3EVW6 [2]	MELTF	39	39	45	41
Cluster of Phosphatidylethanolamine-binding protein 1 OS=Camelus ferus OX=419612 GN=PEBP1 PE=3 SV=1 (A0A8B7K6J3)	A0A8B7K6J3 [3]	PEBP1	30	43	47	40
Complement factor D isoform X2 OS=Camelus ferus OX=419612 GN=CFD PE=4 SV=1	A0A8B8RVU2 (+1)	CFD	36	46	35	39
Cluster of Annexin OS=Camelus dromedarius OX=9838 GN=Annexin A8 PE=3 SV=1 (A0A5N4DI18)	A0A5N4DI18 [6]	Annexin	25	39	53	39
Cluster of Synaptosomal-associated protein OS=Camelus dromedarius OX=9838 GN=Cadr_000005461 PE=3 SV=1 (A0A5N4E1S2)	A0A5N4E1S2 [3]	Cadr_000005461	25	36	56	39
Cluster of Guanine nucleotide-binding protein G(I)/G(S)/G(T) subunit beta-2 OS=Camelus ferus OX=419612 GN=GNB2 PE=3 SV=1 (S9WJ52)	S9WJ52 [9]	GNB2	35	26	56	39
Cluster of carbonyl reductase (NADPH) OS=Camelus ferus OX=419612 GN=CB1_000995013 PE=3 SV=1 (T0M7N1)	T0M7N1 [4]	CB1_000995013	28	42	43	37.6667
Cluster of Heat shock protein HSP 90-beta OS=Camelus ferus OX=419612 GN=HSP90AB1 PE=3 SV=1 (A0A8B6YKR4)	A0A8B6YKR4 [2]	HSP90AB1	36	37	38	37
Cluster of Ras-related protein Rab-18 isoform X1 OS=Camelus bactrianus OX=9837 GN=RAB18 PE=4 SV=1 (A0A9W3EVP7)	A0A9W3EVP7 [3]	RAB18	25	35	51	37
Tetraspanin OS=Camelus ferus OX=419612 GN=CD81 PE=3 SV=1	A0A8B8TUS0	CD81	30	43	35	36
Cluster of Pyruvate kinase OS=Camelus ferus OX=419612 GN=CB1_000590022 PE=3 SV=1 (T0MHN9)	T0MHN9 [5]	CB1_000590022	25	31	50	35.3333
Cluster of Plasminogen OS=Camelus ferus OX=419612 GN=PLG PE=4 SV=1 (A0A8B6YA47)	A0A8B6YA47 [2]	PLG	29	33	42	34.6667
Cluster of Guanine nucleotide-binding protein subunit alpha-13 OS=Camelus bactrianus OX=9837 GN=GNA13 PE=4 SV=1 (A0A9W3GNI5)	A0A9W3GNI5 [16]	GNA13	27	30	47	34.6667
Cluster of Ras-related protein Ral-B isoform X1 OS=Camelus ferus OX=419612 GN=RALB PE=4 SV=1 (A0A8B8SZU5)	A0A8B8SZU5 [4]	RALB	26	29	46	33.6667
Cluster of Cofilin-1 OS=Camelus bactrianus OX=9837 GN=CFL1 PE=4 SV=1 (A0A9W3GUD2)	A0A9W3GUD2 [8]	CFL1	20	45	35	33.3333
Cluster of Ras-related protein Rab-35 isoform X1 OS=Camelus ferus OX=419612 GN=RAB35 PE=4 SV=1 (A0A8B8SBM2)	A0A8B8SBM2 [2]	RAB35	19	38	39	32
Cluster of GDP-L-fucose synthase OS=Camelus dromedarius OX=9838 GN=Cadr_000022943 PE=3 SV=1 (A0A5N4CIC9)	A0A5N4CIC9 [4]	Cadr_000022943	24	39	30	31
Cluster of Anti-HCV NS3/4A serine protease immoglobulin heavy chain (Fragment) OS=Camelus dromedarius OX=9838 PE=1 SV=1 (A0A0F6YEF6)	A0A0F6YEF6 [4]		33	30	30	31
Malate dehydrogenase OS=Camelus dromedarius OX=9838 GN=Cadr_000018231 PE=3 SV=1	A0A5N4D7Q9	Cadr_000018231	24	27	41	30.6667
Cluster of Glyceraldehyde-3-phosphate dehydrogenase OS=Camelus dromedarius OX=9838 GN=Cadr_000029373 PE=3 SV=1 (A0A5N4C6U9)	A0A5N4C6U9 [11]	Cadr_000029373	20	32	38	30
Cluster of Acetyl-coenzyme A synthetase, cytoplasmic isoform X1 OS=Camelus bactrianus OX=9837 GN=ACSS2 PE=4 SV=1 (A0A9W3EXK7)	A0A9W3EXK7 [7]	ACSS2	24	32	32	29.3333
78 kDa glucose-regulated protein OS=Camelus ferus OX=419612 GN=HSPA5 PE=3 SV=1	S9Y3W1	HSPA5	27	29	32	29.3333
Cluster of Niban-like protein 1 (Fragment) OS=Camelus dromedarius OX=9838 GN=Cadr_000016268 PE=3 SV=1 (A0A5N4E8K5)	A0A5N4E8K5 [2]	Cadr_000016268	18	27	43	29.3333
Cluster of Rho GTPase-activating protein 18 isoform X1 OS=Camelus ferus OX=419612 GN=ARHGAP18 PE=4 SV=1 (A0A8B8TEY1)	A0A8B8TEY1 [4]	ARHGAP18	18	27	42	29
Cluster of Fructose-bisphosphate aldolase OS=Camelus dromedarius OX=9838 GN=Cadr_000023894 PE=3 SV=1 (A0A5N4CX10)	A0A5N4CX10 [10]	Cadr_000023894	16	35	35	28.6667
Hemopexin OS=Camelus ferus OX=419612 GN=CB1_000829044 PE=4 SV=1	S9XYY2	CB1_000829044	26	36	21	27.6667
Cluster of Alpha-2-HS-glycoprotein OS=Camelus ferus OX=419612 GN=CB1_001118013 PE=4 SV=1 (S9WPL9)	S9WPL9 [2]	CB1_001118013	19	30	34	27.6667
Cluster of G-protein coupled receptor family C group 5 member B isoform X1 OS=Camelus ferus OX=419612 GN=GPRC5B PE=4 SV=1 (A0A8B8RHR6)	A0A8B8RHR6 [2]	GPRC5B	29	30	24	27.6667
Cluster of Glycerol-3-phosphate dehydrogenase [NAD(+)], cytoplasmic isoform X1 OS=Camelus bactrianus OX=9837 GN=GPD1 PE=4 SV=1 (A0A9W3F269)	A0A9W3F269 [2]	GPD1	21	20	42	27.6667
Cluster of Serpin A3-8 OS=Camelus ferus OX=419612 GN=CB1_000726078 PE=3 SV=1 (S9WZP7)	S9WZP7 [6]	CB1_000726078	22	23	36	27
Cluster of Peptidyl-prolyl cis-trans isomerase OS=Camelus dromedarius OX=9838 GN=Cadr_000005150 PE=3 SV=1 (A0A5N4E460)	A0A5N4E460 [2]	Cadr_000005150	20	31	27	26
Cluster of Synaptobrevin-like protein YKT6 OS=Camelus dromedarius OX=9838 GN=Cadr_000007714 PE=3 SV=1 (A0A5N4DZ22)	A0A5N4DZ22 [4]	Cadr_000007714	22	30	26	26
Cluster of Profilin-1 OS=Camelus bactrianus OX=9837 GN=PFN1 PE=4 SV=1 (A0A9W3GVA6)	A0A9W3GVA6 [2]	PFN1	20	25	32	25.6667
Cluster of Nucleobindin-1 isoform X2 OS=Camelus bactrianus OX=9837 GN=NUCB1 PE=4 SV=1 (A0A9W3EEH7)	A0A9W3EEH7 [2]	NUCB1	18	19	37	24.6667
Cluster of Pregnancy zone protein OS=Camelus ferus OX=419612 GN=LOC102516245 PE=3 SV=1 (A0A8B7KGY8)	A0A8B7KGY8 [3]	LOC102516245	19	15	38	24
Cluster of RING-type domain-containing protein OS=Camelus ferus OX=419612 GN=CB1_000742002 PE=3 SV=1 (S9YBG5)	S9YBG5 [6]	CB1_000742002	17	17	37	23.6667
Cluster of Protein NDRG1 OS=Camelus ferus OX=419612 GN=CB1_001179019 PE=3 SV=1 (S9WQ78)	S9WQ78 [3]	CB1_001179019	14	35	20	23
Cluster of Beta-1,4-galactosyltransferase OS=Camelus ferus OX=419612 GN=B4GALT1 PE=3 SV=1 (A0A8B6YHN6)	A0A8B6YHN6 [2]	B4GALT1	29	19	20	22.6667
Cytoplasmic beta-actin isoform 8-like protein OS=Camelus ferus OX=419612 GN=CB1_063865002 PE=3 SV=1	S9XL15	CB1_063865002	20	32	15	22.3333
Cluster of Perilipin OS=Camelus dromedarius OX=9838 GN=Cadr_000025211 PE=3 SV=1 (A0A5N4CK88)	A0A5N4CK88 [2]	Cadr_000025211	18	15	33	22
Sulfotransferase OS=Camelus ferus OX=419612 GN=LOC102509988 PE=3 SV=1	S9YE93	LOC102509988	16	22	27	21.6667
Cluster of NADH-cytochrome b5 reductase 3 OS=Camelus bactrianus OX=9837 GN=LOC105073048 PE=4 SV=1 (A0A9W3EWW4)	A0A9W3EWW4 [4]	LOC105073048	20	22	23	21.6667
Cluster of Fibrinogen alpha chain OS=Camelus dromedarius OX=9838 GN=Cadr_000001370 PE=4 SV=1 (A0A5N4EFL2)	A0A5N4EFL2 [2]	Cadr_000001370	22	18	25	21.6667
Cluster of Myristoylated alanine-rich C-kinase substrate OS=Camelus bactrianus OX=9837 GN=MARCKS PE=4 SV=1 (A0A9W3HP37)	A0A9W3HP37 [2]	MARCKS	19	23	22	21.3333
Cluster of Complement component 4A-like protein OS=Camelus ferus OX=419612 GN=CB1_000383050 PE=4 SV=1 (S9YD43)	S9YD43 [2]	CB1_000383050	15	20	29	21.3333
Nucleoside diphosphate kinase B OS=Camelus bactrianus OX=9837 GN=LOC105064624 PE=4 SV=1	A0A9W3HEW7	LOC105064624	11	21	31	21
Alpha-1B-glycoprotein OS=Camelus dromedarius OX=9838 GN=Cadr_000012387 PE=4 SV=1	A0A5N4DSC6 (+1)	Cadr_000012387	17	19	27	21
Cystathionine gamma-lyase OS=Camelus dromedarius OX=9838 GN=Cadr_000014105 PE=3 SV=1	A0A5N4DD30 (+1)	Cadr_000014105	18	14	30	20.6667
Cluster of Calcium-transporting ATPase OS=Camelus ferus OX=419612 GN=ATP2B2 PE=3 SV=1 (A0A8B7K8M0)	A0A8B7K8M0 [11]	ATP2B2	20	17	24	20.3333
Cluster of CD5 antigen-like OS=Camelus dromedarius OX=9838 GN=Cadr_000024630 PE=4 SV=1 (A0A5N4CQ82)	A0A5N4CQ82 [5]	Cadr_000024630	14	16	31	20.3333
Cluster of Syntaxin-binding protein 2 OS=Camelus bactrianus OX=9837 GN=STXBP2 PE=4 SV=1 (A0A9W3F5W8)	A0A9W3F5W8 [3]	STXBP2	18	12	30	20
Cluster of Sodium/glucose cotransporter 1 OS=Camelus bactrianus OX=9837 GN=LOC105063374 PE=4 SV=1 (A0A9W3GN04)	A0A9W3GN04 [2]	LOC105063374	20	11	29	20
Cluster of Tropomyosin alpha-4 chain isoform X1 OS=Camelus bactrianus OX=9837 GN=TPM4 PE=4 SV=1 (A0A9W3FP73)	A0A9W3FP73 [14]	TPM4	15	16	28	19.6667
Cluster of Poly(RC)-binding protein 1 OS=Camelus bactrianus OX=9837 GN=PCBP1 PE=4 SV=1 (A0A9W3F1N0)	A0A9W3F1N0 [28]	PCBP1	16	16	25	19
Cluster of Transcobalamin-2 OS=Camelus dromedarius OX=9838 GN=Cadr_000028232 PE=3 SV=1 (A0A5N4C8C0)	A0A5N4C8C0 [2]	Cadr_000028232	17	8	32	19
Glutathione hydrolase OS=Camelus dromedarius OX=9838 GN=Cadr_000028305 PE=3 SV=1	A0A5N4C9H2 (+2)	Cadr_000028305	14	20	22	18.6667
Apolipoprotein A-I OS=Camelus dromedarius OX=9838 GN=Cadr_000028932 PE=3 SV=1	A0A5N4C8W1	Cadr_000028932	13	14	29	18.6667
Cluster of Glucose-6-phosphate 1-dehydrogenase OS=Camelus ferus OX=419612 GN=G6PD PE=3 SV=1 (A0A8B8SNQ6)	A0A8B8SNQ6 [3]	G6PD	18	12	26	18.6667
Cluster of Guanine nucleotide-binding protein G subunit alpha-1 OS=Camelus dromedarius OX=9838 GN=Cadr_000007870 PE=4 SV=1 (A0A5N4DXR2)	A0A5N4DXR2 [11]	Cadr_000007870	6	21	28	18.3333
Monocarboxylate transporter 1 OS=Camelus dromedarius OX=9838 GN=Cadr_000010935 PE=3 SV=1	A0A5N4DSH2	Cadr_000010935	18	19	18	18.3333
Cluster of WD repeat-containing protein 1 OS=Camelus ferus OX=419612 GN=WDR1 PE=4 SV=1 (A0A8B8U5E5)	A0A8B8U5E5 [4]	WDR1	15	18	22	18.3333
Cluster of Peroxiredoxin-5 OS=Camelus ferus OX=419612 GN=PRDX5 PE=3 SV=1 (A0A8B8TTJ8)	A0A8B8TTJ8 [5]	PRDX5	13	19	22	18
LHFPL tetraspan subfamily member 2 protein OS=Camelus ferus OX=419612 GN=LHFPL2 PE=4 SV=1	A0A8B8SLK3	LHFPL2	16	17	21	18
Cluster of dimethylargininase OS=Camelus ferus OX=419612 GN=DDAH1 PE=3 SV=1 (A0A8B8U8H9)	A0A8B8U8H9 [4]	DDAH1	12	16	26	18
Adenosylhomocysteinase OS=Camelus dromedarius OX=9838 GN=Cadr_000021238 PE=3 SV=1	A0A5N4CUT4	Cadr_000021238	14	13	26	17.6667
Cluster of Hsc70-interacting protein isoform X1 OS=Camelus ferus OX=419612 GN=ST13 PE=3 SV=1 (A0A8B8U178)	A0A8B8U178 [3]	ST13	13	19	20	17.3333
Cluster of Ceruloplasmin isoform X2 OS=Camelus ferus OX=419612 GN=LOC102507268 PE=3 SV=1 (A0A8B6YLQ4)	A0A8B6YLQ4 [5]	LOC102507268	15	17	20	17.3333
Rab GDP dissociation inhibitor OS=Camelus ferus OX=419612 GN=CB1_001283005 PE=3 SV=1	S9WFD6	CB1_001283005	11	16	25	17.3333
Cluster of Cytosol aminopeptidase OS=Camelus bactrianus OX=9837 GN=LAP3 PE=4 SV=1 (A0A9W3FEA6)	A0A9W3FEA6 [2]	LAP3	14	15	21	16.6667
Cluster of Syntaxin-3 OS=Camelus ferus OX=419612 GN=CB1_002300015 PE=3 SV=1 (S9W7I5)	S9W7I5 [4]	CB1_002300015	15	17	17	16.3333
Cluster of Ras-related protein Rab-7a OS=Camelus bactrianus OX=9837 GN=RAB7A PE=4 SV=1 (A0A9W3GWZ8)	A0A9W3GWZ8 [2]	RAB7A	14	11	24	16.3333
Cluster of Tyrosine-protein kinase OS=Camelus ferus OX=419612 GN=LYN PE=3 SV=1 (A0A8B8S8Z2)	A0A8B8S8Z2 [33]	LYN	14	8	27	16.3333
Cluster of Aldo-keto reductase family 1 member A1 (Fragment) OS=Camelus dromedarius OX=9838 GN=Cadr_000013836 PE=3 SV=1 (A0A5N4DD97)	A0A5N4DD97 [3]	Cadr_000013836	8	12	28	16
Cluster of Leukocyte elastase inhibitor OS=Camelus dromedarius OX=9838 GN=Cadr_000022502 PE=3 SV=1 (A0A5N4CRK7)	A0A5N4CRK7 [3]	Cadr_000022502	12	8	28	16
Cluster of Clathrin heavy chain OS=Camelus ferus OX=419612 GN=CLTC PE=3 SV=1 (A0A8B7K7P9)	A0A8B7K7P9 [3]	CLTC	13	12	22	15.6667
Cluster of Ras-related protein Rab-2A OS=Camelus ferus OX=419612 GN=RAB2A PE=4 SV=1 (A0A8B8S972)	A0A8B8S972 [3]	RAB2A	15	10	22	15.6667
Apolipoprotein E OS=Camelus bactrianus OX=9837 GN=APOE PE=4 SV=1	A0A9W3EEC2	APOE	9	18	19	15.3333
Cluster of Heat shock protein beta-1 OS=Camelus dromedarius OX=9838 GN=Cadr_000023724 PE=2 SV=1 (A0A291NUD2)	A0A291NUD2 [4]	Cadr_000023724	18	14	14	15.3333
Cluster of Glutathione peroxidase 1 OS=Camelus bactrianus OX=9837 GN=GPX1 PE=4 SV=1 (A0A9W3F908)	A0A9W3F908 [4]	GPX1	12	13	21	15.3333
Cluster of Zinc-alpha-2-glycoprotein OS=Camelus dromedarius OX=9838 GN=Cadr_000023639 PE=3 SV=1 (A0A5N4CX95)	A0A5N4CX95 [4]	Cadr_000023639	13	15	17	15
Cluster of Protein disulfide-isomerase OS=Camelus dromedarius OX=9838 GN=Cadr_000019957 PE=3 SV=1 (A0A5N4D3K2)	A0A5N4D3K2 [3]	Cadr_000019957	9	12	24	15
Cluster of Plastin-2 OS=Camelus ferus OX=419612 GN=LCP1 PE=4 SV=1 (A0A8B6YHU3)	A0A8B6YHU3 [5]	LCP1	19	7	19	15
Peroxiredoxin-6 OS=Camelus bactrianus OX=9837 GN=PRDX6 PE=4 SV=1	A0A9W3ES15	PRDX6	10	11	22	14.3333
Cluster of Serum amyloid A protein (Fragment) OS=Camelus dromedarius OX=9838 GN=Cadr_000014864 PE=3 SV=1 (A0A5N4DL57)	A0A5N4DL57 [2]	Cadr_000014864	8	13	21	14
Cluster of Peroxiredoxin-1 OS=Camelus dromedarius OX=9838 GN=Cadr_000013834 PE=4 SV=1 (A0A5N4DD36)	A0A5N4DD36 [4]	Cadr_000013834	8	6	28	14
Annexin OS=Camelus ferus OX=419612 GN=ANXA5 PE=3 SV=1	A0A8B8RL77	ANXA5	11	16	14	13.6667
Cluster of Inter-alpha-trypsin inhibitor heavy chain H2 OS=Camelus bactrianus OX=9837 GN=ITIH2 PE=4 SV=1 (A0A9W3EYT9)	A0A9W3EYT9 [2]	ITIH2	13	15	13	13.6667
Synaptic vesicle membrane protein VAT-1-like protein OS=Camelus dromedarius OX=9838 GN=Cadr_000019553 PE=3 SV=1	A0A5N4D173	Cadr_000019553	9	9	23	13.6667
Cluster of HHIP-like protein 2 OS=Camelus ferus OX=419612 GN=HHIPL2 PE=3 SV=1 (A0A8B6YJW1)	A0A8B6YJW1 [2]	HHIPL2	7	6	28	13.6667
Cluster of 6-phosphogluconate dehydrogenase, decarboxylating OS=Camelus ferus OX=419612 GN=CB1_000455014 PE=3 SV=1 (S9YL24)	S9YL24 [10]	CB1_000455014	10	13	17	13.3333
Cluster of GPI ethanolamine phosphate transferase 3 OS=Camelus ferus OX=419612 GN=CB1_001041007 PE=3 SV=1 (S9WQY9)	S9WQY9 [6]	CB1_001041007	13	10	17	13.3333
Gelsolin OS=Camelus dromedarius OX=9838 GN=Gelsolin PE=3 SV=1	A0A5N4E9R0 (+1)	Gelsolin	12	5	23	13.3333
Superoxide dismutase [Cu-Zn] OS=Camelus dromedarius OX=9838 GN=Cadr_000001079 PE=3 SV=1	A0A5N4EMD5 (+1)	Cadr_000001079	7	13	19	13
Cluster of Annexin OS=Camelus ferus OX=419612 GN=ANXA2 PE=3 SV=1 (A0A8B8T479)	A0A8B8T479 [4]	ANXA2	10	8	21	13
Cluster of Glutathione S-transferase OS=Camelus dromedarius OX=9838 GN=GSTP1-1 PE=3 SV=2 (D9IAY0)	D9IAY0 [2]	GSTP1-1	5	12	20	12.3333
Cluster of Syntenin-1 isoform X1 OS=Camelus ferus OX=419612 GN=SDCBP PE=4 SV=1 (A0A8B8S896)	A0A8B8S896 [3]	SDCBP	14	10	13	12.3333
InaD-like protein isoform X5 OS=Camelus ferus OX=419612 GN=PATJ PE=4 SV=1	A0A8B8U6V5 (+9)	PATJ	10	9	18	12.3333
Proteasome activator complex subunit 1 OS=Camelus ferus OX=419612 GN=PSME1 PE=3 SV=1	A0A8B8T5X1	PSME1	13	9	15	12.3333
Cluster of Cytoplasmic dynein 1 heavy chain 1 OS=Camelus dromedarius OX=9838 GN=Cadr_000006490 PE=3 SV=1 (A0A5N4E373)	A0A5N4E373 [3]	Cadr_000006490	7	10	19	12
Cluster of LOW QUALITY PROTEIN: prosaposin OS=Camelus ferus OX=419612 GN=PSAP PE=4 SV=1 (A0A8B6YDI5)	A0A8B6YDI5 [2]	PSAP	10	6	20	12
Dihydroorotate dehydrogenase (quinone), mitochondrial OS=Camelus ferus OX=419612 GN=CB1_000691004 PE=3 SV=1	S9X0S2	CB1_000691004	17	6	13	12
Fibrinogen beta chain OS=Camelus dromedarius OX=9838 GN=Cadr_000001371 PE=4 SV=1	A0A5N4EFX8 (+1)	Cadr_000001371	7	13	15	11.6667
Cluster of Transaldolase OS=Camelus ferus OX=419612 GN=CB1_000521012 PE=3 SV=1 (S9X8K9)	S9X8K9 [2]	CB1_000521012	6	12	17	11.6667
Cluster of Complement factor B isoform X3 OS=Camelus bactrianus OX=9837 GN=LOC105074040 PE=4 SV=1 (A0A9W3EYF4)	A0A9W3EYF4 [4]	LOC105074040	9	10	16	11.6667
Charged multivesicular body protein 4b OS=Camelus bactrianus OX=9837 GN=CHMP4B PE=4 SV=1	A0A9W3EXN4	CHMP4B	10	10	15	11.6667
Cluster of Alpha-actinin-4 isoform X5 OS=Camelus ferus OX=419612 GN=ACTN4 PE=3 SV=1 (A0A8B6Y4E7)	A0A8B6Y4E7 [13]	ACTN4	5	9	21	11.6667
Cluster of non-specific serine/threonine protein kinase (Fragment) OS=Camelus dromedarius OX=9838 GN=Cadr_000009509 PE=4 SV=1 (A0A5N4DKF7)	A0A5N4DKF7 [4]	Cadr_000009509	8	9	17	11.3333
Cluster of Epoxide hydrolase OS=Camelus dromedarius OX=9838 GN=Cadr_000023227 PE=3 SV=1 (A0A5N4CJ24)	A0A5N4CJ24 [3]	Cadr_000023227	9	8	17	11.3333
Cluster of Tubulin alpha chain OS=Camelus dromedarius OX=9838 GN=Cadr_000007381 PE=3 SV=1 (A0A5N4E6R4)	A0A5N4E6R4 [36]	Cadr_000007381	9	12	12	11
40S ribosomal protein S28 OS=Camelus bactrianus OX=9837 GN=RPS28 PE=4 SV=1	A0A9W3H5V9	RPS28	9	11	11	10.3333
Cluster of Phosphoglycerate mutase OS=Camelus ferus OX=419612 GN=PGAM1 PE=3 SV=1 (A0A8B6YFS6)	A0A8B6YFS6 [4]	PGAM1	5	10	16	10.3333
Cluster of Vacuolar protein sorting-associated protein 35 OS=Camelus bactrianus OX=9837 GN=VPS35 PE=4 SV=1 (A0A9W3GPI7)	A0A9W3GPI7 [2]	VPS35	7	8	16	10.3333
Ras-related protein Rab-14 OS=Camelus ferus OX=419612 GN=RAB14 PE=3 SV=1	A0A8B8SWL7	RAB14	7	6	18	10.3333
Cluster of Carcinoembryonic antigen-related cell adhesion molecule 1 (Fragment) OS=Camelus dromedarius OX=9838 GN=Cadr_000011757 PE=4 SV=1 (A0A5N4DTT9)	A0A5N4DTT9 [7]	Cadr_000011757	2	10	18	10
Guanine nucleotide-binding protein G(S) subunit alpha isoform X2 OS=Camelus ferus OX=419612 GN=LOC102513869 PE=3 SV=1	A0A8B8RH98 (+1)	LOC102513869	7	10	13	10
CD82 antigen OS=Camelus bactrianus OX=9837 GN=CD82 PE=4 SV=1	A0A9W3GYW0	CD82	6	9	15	10
Cluster of Endoplasmin OS=Camelus bactrianus OX=9837 GN=HSP90B1 PE=4 SV=1 (A0A9W3FB10)	A0A9W3FB10 [2]	HSP90B1	10	9	11	10
Cluster of Adenylyl cyclase-associated protein OS=Camelus ferus OX=419612 GN=CAP1 PE=3 SV=1 (A0A8B7KE62)	A0A8B7KE62 [8]	CAP1	6	8	16	10
Cluster of Neutral alpha-glucosidase AB isoform X1 OS=Camelus ferus OX=419612 GN=GANAB PE=3 SV=1 (A0A8B6YCQ3)	A0A8B6YCQ3 [3]	GANAB	10	6	14	10
Cluster of Calcium-binding protein 39 OS=Camelus ferus OX=419612 GN=CAB39 PE=3 SV=1 (A0A8B8T2Z8)	A0A8B8T2Z8 [2]	CAB39	6	8	15	9.66667
Cluster of Rab11 family-interacting protein 1 isoform X2 OS=Camelus ferus OX=419612 GN=RAB11FIP1 PE=4 SV=1 (A0A8B8S390)	A0A8B8S390 [3]	RAB11FIP1	10	7	12	9.66667
Cluster of Amine oxidase OS=Camelus dromedarius OX=9838 GN=Cadr_000019559 PE=3 SV=1 (A0A5N4D1A4)	A0A5N4D1A4 [3]	Cadr_000019559	6	7	16	9.66667
Plasma protease C1 inhibitor OS=Camelus dromedarius OX=9838 GN=Cadr_000014476 PE=3 SV=1	A0A5N4DL81 (+2)	Cadr_000014476	9	7	13	9.66667
Cluster of Kininogen-1 OS=Camelus dromedarius OX=9838 GN=Cadr_000000549 PE=4 SV=1 (A0A5N4ELC7)	A0A5N4ELC7 [2]	Cadr_000000549	6	6	17	9.66667
Cluster of CD151 antigen OS=Camelus dromedarius OX=9838 GN=Cadr_000030532 PE=3 SV=1 (A0A5N4BXQ6)	A0A5N4BXQ6 [4]	Cadr_000030532	10	12	6	9.33333
F-actin-capping protein subunit alpha OS=Camelus ferus OX=419612 GN=CAPZA1 PE=3 SV=1	A0A8B6YF01	CAPZA1	8	10	10	9.33333
Cluster of Cathepsin K OS=Camelus ferus OX=419612 GN=CB1_000914024 PE=3 SV=1 (S9Y6J3)	S9Y6J3 [8]	CB1_000914024	9	9	9	9
Glucose-6-phosphate isomerase OS=Camelus ferus OX=419612 GN=GPI PE=3 SV=1	A0A8B8TIJ8	GPI	10	8	9	9
Cluster of phosphopyruvate hydratase OS=Camelus dromedarius OX=9838 GN=Cadr_000013178 PE=3 SV=1 (A0A5N4DC45)	A0A5N4DC45 [2]	Cadr_000013178	7	8	12	9
Cluster of Unconventional myosin-VI isoform X4 OS=Camelus bactrianus OX=9837 GN=MYO6 PE=4 SV=1 (A0A9W3FDT0)	A0A9W3FDT0 [6]	MYO6	2	6	19	9
Cluster of Calreticulin OS=Camelus ferus OX=419612 GN=CALR PE=3 SV=1 (A0A8B6YB36)	A0A8B6YB36 [2]	CALR	6	11	9	8.66667
Cluster of ATP-dependent 6-phosphofructokinase, liver type OS=Camelus bactrianus OX=9837 GN=PFKL PE=4 SV=1 (A0A9W3H0F0)	A0A9W3H0F0 [7]	PFKL	5	8	13	8.66667
Cluster of protein-tyrosine-phosphatase (Fragment) OS=Camelus dromedarius OX=9838 GN=Cadr_000013786 PE=3 SV=1 (A0A5N4DCB7)	A0A5N4DCB7 [24]	Cadr_000013786	8	5	13	8.66667
Cluster of Phospholipase B1, membrane-associated isoform X1 OS=Camelus bactrianus OX=9837 GN=PLB1 PE=4 SV=1 (A0A9W3FVX9)	A0A9W3FVX9 [6]	PLB1	9	5	12	8.66667
Cluster of Ras-related protein Rab-25 OS=Camelus dromedarius OX=9838 GN=Cadr_000024687 PE=4 SV=1 (A0A5N4CNN7)	A0A5N4CNN7 [2]	Cadr_000024687	4	9	12	8.33333
Cluster of Beta-2-glycoprotein 1 OS=Camelus ferus OX=419612 GN=APOH PE=4 SV=1 (A0A8B6YCQ0)	A0A8B6YCQ0 [2]	APOH	7	8	10	8.33333
Cluster of Stress-induced-phosphoprotein 1 OS=Camelus ferus OX=419612 GN=STIP1 PE=4 SV=1 (A0A8B8TUK1)	A0A8B8TUK1 [5]	STIP1	7	6	12	8.33333
Cluster of Prothrombin OS=Camelus ferus OX=419612 GN=F2 PE=3 SV=1 (A0A8B8TR08)	A0A8B8TR08 [4]	F2	7	6	12	8.33333
Cluster of CD44 antigen OS=Camelus ferus OX=419612 GN=CD44 PE=4 SV=1 (A0A8B8TPZ2)	A0A8B8TPZ2 [15]	CD44	10	5	10	8.33333
Cluster of Transgelin OS=Camelus dromedarius OX=9838 GN=Cadr_000024572 PE=3 SV=1 (A0A5N4CN56)	A0A5N4CN56 [2]	Cadr_000024572	5	5	15	8.33333
Fibrinogen gamma chain isoform X2 OS=Camelus bactrianus OX=9837 GN=FGG PE=4 SV=1	A0A9W3H228	FGG	6	7	10	7.66667
Cluster of Cell death activator CIDE-A isoform X2 OS=Camelus ferus OX=419612 GN=CIDEA PE=4 SV=1 (A0A8B8S0D7)	A0A8B8S0D7 [6]	CIDEA	8	7	8	7.66667
Cluster of Protein TBRG4 OS=Camelus ferus OX=419612 GN=CB1_000193006 PE=4 SV=1 (S9XKL5)	S9XKL5 [2]	CB1_000193006	0	6	17	7.66667
Ras-related protein R-Ras OS=Camelus bactrianus OX=9837 GN=RRAS PE=4 SV=1	A0A9W3EE43	RRAS	5	8	9	7.33333
Cluster of Ubiquitin-like modifier-activating enzyme 1 isoform X2 OS=Camelus bactrianus OX=9837 GN=UBA1 PE=4 SV=1 (A0A9W3H763)	A0A9W3H763 [2]	UBA1	7	7	8	7.33333
Cluster of Calcium and integrin-binding protein 1 OS=Camelus dromedarius OX=9838 GN=Cadr_000026100 PE=4 SV=1 (A0A5N4CEB9)	A0A5N4CEB9 [2]	Cadr_000026100	5	6	11	7.33333
Cluster of MARCKS-related protein OS=Camelus dromedarius OX=9838 GN=Cadr_000013560 PE=3 SV=1 (A0A5N4DCV2)	A0A5N4DCV2 [3]	Cadr_000013560	7	4	11	7.33333
Cluster of F-actin-capping protein subunit alpha OS=Camelus dromedarius OX=9838 GN=Cadr_000008231 PE=3 SV=1 (A0A5N4DYL8)	A0A5N4DYL8 [3]	Cadr_000008231	6	7	8	7
Cluster of Unconventional myosin-Ic isoform X3 OS=Camelus ferus OX=419612 GN=MYO1C PE=3 SV=1 (A0A8B8R632)	A0A8B8R632 [3]	MYO1C	3	6	12	7
Cluster of Sulfhydryl oxidase OS=Camelus dromedarius OX=9838 GN=Cadr_000024283 PE=3 SV=1 (A0A5N4CN45)	A0A5N4CN45 [2]	Cadr_000024283	4	6	11	7
Cluster of Keratin, type I cytoskeletal 9 OS=Camelus ferus OX=419612 GN=KRT9 PE=4 SV=1 (A0A8B8UI16)	A0A8B8UI16 [2]	KRT9	12	5	4	7
Cluster of G-protein coupled receptor family C group 5 member C OS=Camelus dromedarius OX=9838 GN=Cadr_000019772 PE=4 SV=1 (A0A5N4D587)	A0A5N4D587 [4]	Cadr_000019772	7	5	9	7
Cluster of Tenascin OS=Camelus dromedarius OX=9838 GN=Tenascin PE=3 SV=1 (A0A5N4E9S5)	A0A5N4E9S5 [3]	Tenascin	5	4	12	7
Lymphocyte antigen 6H OS=Camelus dromedarius OX=9838 GN=Cadr_000022926 PE=4 SV=1	A0A5N4CGK7 (+2)	Cadr_000022926	6	6	8	6.66667
Vesicle-associated membrane protein 8 OS=Camelus dromedarius OX=9838 GN=Cadr_000030000 PE=3 SV=1	A0A5N4CCW3	Cadr_000030000	4	5	11	6.66667
Cluster of Endoplasmic reticulum lectin OS=Camelus ferus OX=419612 GN=CB1_000607017 PE=3 SV=1 (S9X3E6)	S9X3E6 [2]	CB1_000607017	6	5	9	6.66667
Cluster of serine--tRNA ligase OS=Camelus dromedarius OX=9838 GN=Cadr_000010851 PE=3 SV=1 (A0A5N4DTB6)	A0A5N4DTB6 [4]	Cadr_000010851	6	5	9	6.66667
Cluster of Membrane cofactor protein-like isoform X5 OS=Camelus bactrianus OX=9837 GN=LOC105078621 PE=4 SV=1 (A0A9W3FHK3)	A0A9W3FHK3 [3]	LOC105078621	2	5	13	6.66667
Cluster of Leucine-rich alpha-2-glycoprotein isoform X1 OS=Camelus ferus OX=419612 GN=LRG1 PE=4 SV=1 (A0A8B6YAM2)	A0A8B6YAM2 [3]	LRG1	2	4	14	6.66667
Cluster of C4b-binding protein alpha chain OS=Camelus dromedarius OX=9838 GN=Cadr_000023400 PE=4 SV=1 (A0A5N4CI57)	A0A5N4CI57 [3]	Cadr_000023400	1	4	15	6.66667
Cluster of Cullin-associated NEDD8-dissociated protein 1 OS=Camelus dromedarius OX=9838 GN=Cadr_000017032 PE=3 SV=1 (A0A5N4DFA8)	A0A5N4DFA8 [2]	Cadr_000017032	2	9	8	6.33333
Transmembrane channel-like protein 4 isoform X2 OS=Camelus bactrianus OX=9837 GN=TMC4 PE=4 SV=1	A0A9W3EZ79	TMC4	5	6	8	6.33333
Cluster of Alpha-2-antiplasmin isoform 2 OS=Camelus ferus OX=419612 GN=CB1_000765140 PE=3 SV=1 (T0M781)	T0M781 [3]	CB1_000765140	5	6	8	6.33333
Cluster of Integrin beta OS=Camelus ferus OX=419612 GN=ITGB2 PE=3 SV=1 (A0A8B8TXU9)	A0A8B8TXU9 [3]	ITGB2	4	4	11	6.33333
Cluster of Vinculin OS=Camelus ferus OX=419612 GN=VCL PE=3 SV=1 (A0A8B8TYR8)	A0A8B8TYR8 [3]	VCL	2	3	14	6.33333
Cluster of H(+)-transporting two-sector ATPase OS=Camelus ferus OX=419612 GN=ATP6V1A PE=3 SV=1 (A0A8B6YAB5)	A0A8B6YAB5 [2]	ATP6V1A	8	3	8	6.33333
Cluster of Proteasome activator complex subunit 2 OS=Camelus bactrianus OX=9837 GN=PSME2 PE=4 SV=1 (A0A9W3EPI1)	A0A9W3EPI1 [4]	PSME2	7	3	9	6.33333
Vitelline membrane outer layer protein 1-like protein OS=Camelus dromedarius OX=9838 GN=Cadr_000018722 PE=4 SV=1	A0A5N4D4J7	Cadr_000018722	3	3	13	6.33333
Cluster of Epithelial cell adhesion molecule OS=Camelus dromedarius OX=9838 GN=Cadr_000018131 PE=3 SV=1 (A0A5N4D6L9)	A0A5N4D6L9 [3]	Cadr_000018131	5	7	6	6
Cluster of Tumor susceptibility gene 101 protein OS=Camelus dromedarius OX=9838 GN=Cadr_000014858 PE=3 SV=1 (A0A5N4DMQ7)	A0A5N4DMQ7 [2]	Cadr_000014858	2	7	9	6
Cluster of Na(+)/H(+) exchange regulatory cofactor NHE-RF3 isoform 1 OS=Camelus ferus OX=419612 GN=CB1_000061018 PE=4 SV=1 (S9Z1G7)	S9Z1G7 [3]	CB1_000061018	3	6	9	6
Cluster of Brain-specific serine protease 4-like protein OS=Camelus ferus OX=419612 GN=CB1_000144055 PE=4 SV=1 (S9XLJ3)	S9XLJ3 [2]	CB1_000144055	6	6	6	6
Cluster of Annexin OS=Camelus ferus OX=419612 GN=ANXA7 PE=3 SV=1 (A0A8B8S7M2)	A0A8B8S7M2 [4]	ANXA7	4	5	9	6
Cluster of Cytosolic non-specific dipeptidase OS=Camelus dromedarius OX=9838 GN=Cadr_000027543 PE=3 SV=1 (A0A5N4CB69)	A0A5N4CB69 [2]	Cadr_000027543	3	5	10	6
Cluster of LIM and SH3 domain protein 1 OS=Camelus dromedarius OX=9838 GN=Cadr_000019189 PE=4 SV=1 (A0A5N4D1C9)	A0A5N4D1C9 [2]	Cadr_000019189	4	4	10	6
Cluster of Glyoxalase domain-containing protein 4 OS=Camelus dromedarius OX=9838 GN=Cadr_000019430 PE=3 SV=1 (A0A5N4D5T6)	A0A5N4D5T6 [2]	Cadr_000019430	6	4	8	6
Cluster of Small ribosomal subunit protein uS3 OS=Camelus ferus OX=419612 GN=RPS3 PE=3 SV=1 (S9XG44)	S9XG44 [2]	RPS3	3	3	12	6
Cluster of Tubulin beta chain OS=Camelus ferus OX=419612 GN=TUBB PE=3 SV=1 (S9WJD1)	S9WJD1 [12]	TUBB	5	2	11	6
Cluster of UMP-CMP kinase OS=Camelus bactrianus OX=9837 GN=CMPK1 PE=4 SV=1 (A0A9W3G0L8)	A0A9W3G0L8 [2]	CMPK1	4	7	6	5.66667
Nuclease-sensitive element-binding protein 1 OS=Camelus ferus OX=419612 GN=CB1_000084011 PE=4 SV=1	S9XGM1	CB1_000084011	3	6	8	5.66667
Cluster of Ras-related protein R-Ras2 (Fragment) OS=Camelus dromedarius OX=9838 GN=Cadr_000014902 PE=4 SV=1 (A0A5N4DNA2)	A0A5N4DNA2 [3]	Cadr_000014902	4	5	8	5.66667
PDZ domain-containing protein GIPC2 OS=Camelus ferus OX=419612 GN=CB1_000940002 PE=3 SV=1	S9XVZ6	CB1_000940002	4	5	8	5.66667
Cluster of Platelet-activating factor acetylhydrolase IB subunit beta OS=Camelus bactrianus OX=9837 GN=PAFAH1B1 PE=4 SV=1 (A0A9W3EU14)	A0A9W3EU14 [2]	PAFAH1B1	5	4	8	5.66667
Cluster of Syndecan OS=Camelus ferus OX=419612 GN=CB1_002228028 PE=3 SV=1 (S9XG87)	S9XG87 [2]	CB1_002228028	4	7	5	5.33333
Cluster of Cytoplasmic dynein 1 intermediate chain 2 isoform X5 OS=Camelus ferus OX=419612 GN=DYNC1I2 PE=3 SV=1 (A0A8B8SZX6)	A0A8B8SZX6 [5]	DYNC1I2	7	6	3	5.33333
Cluster of Integral membrane protein 2 OS=Camelus dromedarius OX=9838 GN=Cadr_000012654 PE=3 SV=1 (A0A5N4D9D8)	A0A5N4D9D8 [2]	Cadr_000012654	6	5	5	5.33333
Cluster of Saoe class I histocompatibility antigen, A alpha chain-like isoform X4 OS=Camelus ferus OX=419612 GN=LOC106730534 PE=3 SV=1 (A0A8B8RN63)	A0A8B8RN63 [19]	LOC106730534	3	3	10	5.33333
Cluster of Ubiquitin-conjugating enzyme E2 variant 1 isoform X1 OS=Camelus ferus OX=419612 GN=UBE2V1 PE=4 SV=1 (A0A8B8RH14)	A0A8B8RH14 [4]	UBE2V1	5	3	8	5.33333
Nucleoside diphosphate kinase OS=Camelus ferus OX=419612 GN=CB1_000301006 PE=3 SV=1	S9XGD0	CB1_000301006	0	2	14	5.33333
Cluster of Spectrin beta chain OS=Camelus dromedarius OX=9838 GN=Cadr_000005472 PE=4 SV=1 (A0A5N4E4C6)	A0A5N4E4C6 [28]	Cadr_000005472	4	1	11	5.33333
Cluster of Thrombospondin-1 OS=Camelus ferus OX=419612 GN=THBS1 PE=3 SV=1 (A0A8B6YC26)	A0A8B6YC26 [2]	THBS1	2	1	13	5.33333
Cluster of T-complex protein 1 subunit beta OS=Camelus bactrianus OX=9837 GN=CCT2 PE=4 SV=1 (A0A9W3EIS8)	A0A9W3EIS8 [2]	CCT2	0	5	10	5
Cluster of threonine--tRNA ligase OS=Camelus dromedarius OX=9838 GN=Cadr_000004048 PE=3 SV=1 (A0A5N4EBE4)	A0A5N4EBE4 [7]	Cadr_000004048	3	4	8	5
Cluster of Phosphoserine aminotransferase OS=Camelus ferus OX=419612 GN=PSAT1 PE=3 SV=1 (A0A8B6YJ89)	A0A8B6YJ89 [2]	PSAT1	1	4	10	5
Protein AMBP OS=Camelus ferus OX=419612 GN=CB1_000869003 PE=3 SV=1	S9Y7S2	CB1_000869003	3	4	8	5
Cluster of Complement component C7 OS=Camelus dromedarius OX=9838 GN=Cadr_000004106 PE=3 SV=1 (A0A5N4EC07)	A0A5N4EC07 [3]	Cadr_000004106	3	3	9	5
Cluster of Tyrosine--tRNA ligase OS=Camelus ferus OX=419612 GN=YARS1 PE=3 SV=1 (A0A8B6Y7K6)	A0A8B6Y7K6 [2]	YARS1	4	3	8	5
Cluster of AP complex subunit beta OS=Camelus dromedarius OX=9838 GN=Cadr_000028205 PE=3 SV=1 (A0A5N4CAA1)	A0A5N4CAA1 [11]	Cadr_000028205	5	2	8	5
Cluster of Elongation factor 1-gamma OS=Camelus ferus OX=419612 GN=CB1_000570002 PE=3 SV=1 (S9Y7H5)	S9Y7H5 [5]	CB1_000570002	2	2	11	5
Cluster of Farnesyl pyrophosphate synthase OS=Camelus dromedarius OX=9838 GN=Cadr_000024707 PE=3 SV=1 (A0A5N4CMQ3)	A0A5N4CMQ3 [2]	Cadr_000024707	6	2	7	5
Cluster of PTB domain-containing engulfment adapter protein 1 isoform X1 OS=Camelus bactrianus OX=9837 GN=GULP1 PE=4 SV=1 (A0A9W3GDC0)	A0A9W3GDC0 [2]	GULP1	3	6	5	4.66667
Carboxymethylenebutenolidase homolog OS=Camelus bactrianus OX=9837 GN=CMBL PE=4 SV=1	A0A9W3GUB7 (+1)	CMBL	4	4	6	4.66667
Cluster of UPF0577 protein KIAA1324 homolog OS=Camelus ferus OX=419612 GN=KIAA1324 PE=3 SV=1 (A0A8B6YB70)	A0A8B6YB70 [4]	KIAA1324	4	3	7	4.66667
Cluster of Nicotinate phosphoribosyltransferase OS=Camelus ferus OX=419612 GN=CB1_000074004 PE=3 SV=1 (S9XP28)	S9XP28 [8]	CB1_000074004	3	3	8	4.66667
Pre-mRNA-splicing regulator WTAP OS=Camelus ferus OX=419612 GN=CB1_000390054 PE=3 SV=1	S9YMJ8	CB1_000390054	1	3	10	4.66667
Cluster of PDZ domain-containing protein OS=Camelus ferus OX=419612 GN=CB1_000077007 PE=3 SV=1 (S9Z0S7)	S9Z0S7 [3]	CB1_000077007	6	3	5	4.66667
Cluster of Protein PALS1 OS=Camelus ferus OX=419612 GN=MPP5 PE=3 SV=1 (A0A8B8T7F7)	A0A8B8T7F7 [5]	MPP5	1	3	10	4.66667
Olfactory receptor 2W6 OS=Camelus bactrianus OX=9837 GN=LOC105084112 PE=4 SV=1	A0A9W3FG19	LOC105084112	3	2	9	4.66667
Cluster of Ras GTPase-activating-like protein IQGAP2 OS=Camelus ferus OX=419612 GN=IQGAP2 PE=4 SV=1 (A0A8B6YHB3)	A0A8B6YHB3 [2]	IQGAP2	4	1	9	4.66667
Alpha-L-fucosidase OS=Camelus ferus OX=419612 GN=FUCA1 PE=3 SV=1	A0A8B8UAK8	FUCA1	4	1	9	4.66667
Cluster of LOW QUALITY PROTEIN: TRPM8 channel-associated factor 2 OS=Camelus bactrianus OX=9837 GN=LOC105069043 PE=4 SV=1 (A0A9W3GT07)	A0A9W3GT07 [2]	LOC105069043	5	5	3	4.33333
Cluster of Disks large homolog 1 isoform X7 OS=Camelus ferus OX=419612 GN=DLG1 PE=4 SV=1 (A0A8B8T5Q4)	A0A8B8T5Q4 [19]	DLG1	3	5	5	4.33333
Myosin light polypeptide 6 isoform X2 OS=Camelus ferus OX=419612 GN=MYL6 PE=4 SV=1	A0A8B6YAY3	MYL6	2	5	6	4.33333
Cluster of Neuroblast differentiation-associated protein AHNAK OS=Camelus dromedarius OX=9838 GN=Cadr_000014336 PE=4 SV=1 (A0A5N4DPA9)	A0A5N4DPA9 [8]	Cadr_000014336	3	3	7	4.33333
Cluster of Aminopeptidase N OS=Camelus ferus OX=419612 GN=CB1_001815019 PE=3 SV=1 (S9XTJ0)	S9XTJ0 [3]	CB1_001815019	2	2	9	4.33333
Cluster of Exocyst complex component Sec8 OS=Camelus ferus OX=419612 GN=EXOC4 PE=3 SV=1 (A0A8B8TBN1)	A0A8B8TBN1 [4]	EXOC4	3	2	8	4.33333
Cluster of Galectin-3-binding protein OS=Camelus dromedarius OX=9838 GN=Cadr_000019894 PE=4 SV=1 (A0A5N4D188)	A0A5N4D188 [4]	Cadr_000019894	3	2	8	4.33333
Leukotriene A(4) hydrolase OS=Camelus ferus OX=419612 GN=LTA4H PE=3 SV=1	A0A8B6YHX2	LTA4H	2	2	9	4.33333
Cluster of glutamine--fructose-6-phosphate transaminase (isomerizing) OS=Camelus ferus OX=419612 GN=GFPT1 PE=4 SV=1 (A0A8B8UGZ1)	A0A8B8UGZ1 [3]	GFPT1	2	4	6	4
Cluster of Pepsinogen 5, group I (Pepsinogen A)-like protein OS=Camelus ferus OX=419612 GN=CB1_000089001 PE=3 SV=1 (S9Z0C4)	S9Z0C4 [2]	CB1_000089001	3	3	6	4
Cluster of Translational activator GCN1 OS=Camelus ferus OX=419612 GN=CB1_001852001 PE=3 SV=1 (S9WEY5)	S9WEY5 [8]	CB1_001852001	3	3	6	4
Cluster of Histone H2B OS=Camelus dromedarius OX=9838 GN=Cadr_000022287 PE=3 SV=1 (A0A5N4CRF9)	A0A5N4CRF9 [45]	Cadr_000022287	1	2	9	4
Isochorismatase domain-containing protein 1 OS=Camelus ferus OX=419612 GN=ISOC1 PE=3 SV=1	A0A8B8SRZ5	ISOC1	4	2	6	4
Cluster of Transketolase OS=Camelus bactrianus OX=9837 GN=TKT PE=4 SV=1 (A0A9W3F8R0)	A0A9W3F8R0 [2]	TKT	1	2	9	4
Cluster of Protein disulfide-isomerase A6 OS=Camelus ferus OX=419612 GN=CB1_001616086 PE=3 SV=1 (S9WBN1)	S9WBN1 [2]	CB1_001616086	4	2	6	4
Cluster of IgGFc-binding protein OS=Camelus bactrianus OX=9837 GN=LOC105062850 PE=4 SV=1 (A0A9W3EF05)	A0A9W3EF05 [2]	LOC105062850	3	2	7	4
Cluster of Netrin-1 OS=Camelus bactrianus OX=9837 GN=NTN1 PE=4 SV=1 (A0A9W3H029)	A0A9W3H029 [4]	NTN1	2	2	8	4
Tryptophan--tRNA ligase, cytoplasmic OS=Camelus dromedarius OX=9838 GN=Cadr_000006467 PE=3 SV=1	A0A5N4E4U2 (+1)	Cadr_000006467	3	1	8	4
Aminopeptidase OS=Camelus ferus OX=419612 GN=NPEPPS PE=3 SV=1	A0A8B8R6Y3	NPEPPS	1	6	4	3.66667
Cluster of Probable serine carboxypeptidase CPVL isoform X2 OS=Camelus ferus OX=419612 GN=CPVL PE=3 SV=1 (A0A8B8TBR3)	A0A8B8TBR3 [2]	CPVL	4	4	3	3.66667
Cluster of B box and SPRY domain-containing protein OS=Camelus dromedarius OX=9838 GN=Cadr_000016070 PE=4 SV=1 (A0A5N4E971)	A0A5N4E971 [3]	Cadr_000016070	0	4	7	3.66667
non-specific serine/threonine protein kinase OS=Camelus ferus OX=419612 GN=OXSR1 PE=3 SV=1	A0A8B8RAX2 (+1)	OXSR1	2	3	6	3.66667
Integrin alpha-M OS=Camelus dromedarius OX=9838 GN=Cadr_000023829 PE=3 SV=1	A0A5N4CX98	Cadr_000023829	2	3	6	3.66667
Cluster of Pyridoxal kinase OS=Camelus ferus OX=419612 GN=PDXK PE=3 SV=1 (A0A8B8UD42)	A0A8B8UD42 [3]	PDXK	2	2	7	3.66667
Cluster of Alanine--tRNA ligase, cytoplasmic OS=Camelus bactrianus OX=9837 GN=AARS1 PE=4 SV=1 (A0A9W3EXX4)	A0A9W3EXX4 [3]	AARS1	2	1	8	3.66667
Cluster of 4-trimethylaminobutyraldehyde dehydrogenase OS=Camelus dromedarius OX=9838 GN=Cadr_000024465 PE=3 SV=1 (A0A5N4CPD6)	A0A5N4CPD6 [2]	Cadr_000024465	0	3	7	3.33333
Cluster of Asparagine--tRNA ligase, cytoplasmic isoform X2 OS=Camelus bactrianus OX=9837 GN=NARS1 PE=4 SV=1 (A0A9W3EYD1)	A0A9W3EYD1 [3]	NARS1	3	3	4	3.33333
Cluster of Semaphorin-7A OS=Camelus bactrianus OX=9837 GN=SEMA7A PE=4 SV=1 (A0A9W3GSZ1)	A0A9W3GSZ1 [3]	SEMA7A	3	3	4	3.33333
Cluster of UDP-N-acetylhexosamine pyrophosphorylase isoform X3 OS=Camelus bactrianus OX=9837 GN=UAP1 PE=4 SV=1 (A0A9W3ENS9)	A0A9W3ENS9 [3]	UAP1	4	2	4	3.33333
Cluster of Glutaredoxin domain-containing protein OS=Camelus ferus OX=419612 GN=CB1_000309003 PE=4 SV=1 (S9XE34)	S9XE34 [4]	CB1_000309003	1	2	7	3.33333
Cluster of Drebrin-like protein OS=Camelus dromedarius OX=9838 GN=Cadr_000030664 PE=3 SV=1 (A0A5N4C4E6)	A0A5N4C4E6 [3]	Cadr_000030664	1	2	7	3.33333
Cluster of V-type proton ATPase subunit E 1 OS=Camelus bactrianus OX=9837 GN=ATP6V1E1 PE=4 SV=1 (A0A9W3F1Y2)	A0A9W3F1Y2 [4]	ATP6V1E1	3	2	5	3.33333
Cluster of Phospholipid-transporting ATPase OS=Camelus ferus OX=419612 GN=ATP9A PE=3 SV=1 (A0A8B8RHB5)	A0A8B8RHB5 [12]	ATP9A	1	2	7	3.33333
Cluster of Macrophage-capping protein isoform X1 OS=Camelus ferus OX=419612 GN=CAPG PE=4 SV=1 (A0A8B8S669)	A0A8B8S669 [2]	CAPG	2	2	6	3.33333
Cluster of Complement factor H OS=Camelus ferus OX=419612 GN=CFH PE=4 SV=1 (A0A8B8RZA2)	A0A8B8RZA2 [2]	CFH	2	5	2	3
Cluster of Protein Hook homolog 1 OS=Camelus bactrianus OX=9837 GN=HOOK1 PE=4 SV=1 (A0A9W3EI12)	A0A9W3EI12 [8]	HOOK1	1	4	4	3
Cluster of TBC1 domain family member 4 isoform X2 OS=Camelus bactrianus OX=9837 GN=TBC1D4 PE=4 SV=1 (A0A9W3H4M5)	A0A9W3H4M5 [6]	TBC1D4	2	3	4	3
Solute carrier family 52, riboflavin transporter, member 2 isoform X1 OS=Camelus bactrianus OX=9837 GN=SLC52A2 PE=4 SV=1	A0A9W3GE60	SLC52A2	1	3	5	3
Intercellular adhesion molecule-1 OS=Camelus ferus OX=419612 GN=CB1_000418014 PE=3 SV=1	T0MEC5	CB1_000418014	0	3	6	3
Cluster of Amyloid-beta precursor protein isoform X2 OS=Camelus bactrianus OX=9837 GN=LOC105070278 PE=4 SV=1 (A0A9W3ES73)	A0A9W3ES73 [6]	LOC105070278	5	2	2	3
Cluster of Prostaglandin E synthase 3 isoform X1 OS=Camelus bactrianus OX=9837 GN=PTGES3 PE=4 SV=1 (A0A9W3HPB6)	A0A9W3HPB6 [2]	PTGES3	2	2	5	3
Cluster of Actin-related protein 3 OS=Camelus ferus OX=419612 GN=ACTR3 PE=3 SV=1 (A0A8B8SZC0)	A0A8B8SZC0 [6]	ACTR3	2	2	5	3
Exocyst complex component 8 OS=Camelus dromedarius OX=9838 GN=Cadr_000008834 PE=3 SV=1	A0A5N4DIC9 (+1)	Cadr_000008834	2	2	5	3
Cluster of Tetraspanin OS=Camelus ferus OX=419612 GN=CB1_000216018 PE=3 SV=1 (S9XI65)	S9XI65 [2]	CB1_000216018	2	2	5	3
Cluster of T-complex protein 1 subunit theta OS=Camelus dromedarius OX=9838 GN=Cadr_000001039 PE=3 SV=1 (A0A5N4EKM1)	A0A5N4EKM1 [3]	Cadr_000001039	1	1	7	3
Cluster of Protein kinase C and casein kinase substrate in neurons protein 2 OS=Camelus ferus OX=419612 GN=CB1_000319022 PE=3 SV=1 (S9XF78)	S9XF78 [4]	CB1_000319022	4	1	4	3
Cluster of Tetraspanin-14 isoform X1 OS=Camelus bactrianus OX=9837 GN=TSPAN14 PE=4 SV=1 (A0A9W3GGT4)	A0A9W3GGT4 [3]	TSPAN14	2	1	6	3
Cluster of F-actin-capping protein subunit beta OS=Camelus ferus OX=419612 GN=CAPZB PE=3 SV=1 (A0A8B8UAM1)	A0A8B8UAM1 [3]	CAPZB	1	0	8	3
Sialic acid synthase OS=Camelus dromedarius OX=9838 GN=Cadr_000015916 PE=4 SV=1	A0A5N4EAD7 (+1)	Cadr_000015916	2	4	2	2.66667
D-dopachrome decarboxylase OS=Camelus dromedarius OX=9838 GN=Cadr_000028309 PE=3 SV=1	A0A5N4C9P6	Cadr_000028309	0	3	5	2.66667
Cluster of GTP-binding nuclear protein Ran OS=Camelus ferus OX=419612 GN=LOC102512964 PE=3 SV=1 (A0A8B8STQ2)	A0A8B8STQ2 [5]	LOC102512964	2	3	3	2.66667
Cluster of Protein transport protein Sec24C OS=Camelus dromedarius OX=9838 GN=Cadr_000009098 PE=3 SV=1 (A0A5N4DI14)	A0A5N4DI14 [2]	Cadr_000009098	1	3	4	2.66667
Cluster of 26S proteasome non-ATPase regulatory subunit 5 OS=Camelus ferus OX=419612 GN=PSMD5 PE=3 SV=1 (A0A8B8SW51)	A0A8B8SW51 [4]	PSMD5	3	3	2	2.66667
Galactokinase OS=Camelus ferus OX=419612 GN=GALK1 PE=3 SV=1	A0A8B8R3Z0	GALK1	1	3	4	2.66667
Cluster of T-complex protein 1 subunit gamma OS=Camelus dromedarius OX=9838 GN=Cadr_000024675 PE=3 SV=1 (A0A5N4CQ20)	A0A5N4CQ20 [2]	Cadr_000024675	1	2	5	2.66667
Cluster of S-(hydroxymethyl)glutathione dehydrogenase OS=Camelus ferus OX=419612 GN=CB1_001490007 PE=3 SV=1 (S9WD75)	S9WD75 [2]	CB1_001490007	1	2	5	2.66667
T-complex protein 1 subunit epsilon OS=Camelus ferus OX=419612 GN=CCT5 PE=3 SV=1	A0A8B6YT12	CCT5	2	2	4	2.66667
Cluster of Plasminogen activator inhibitor 1 RNA-binding protein isoform X4 OS=Camelus ferus OX=419612 GN=SERBP1 PE=3 SV=1 (A0A8B7KEC1)	A0A8B7KEC1 [6]	SERBP1	1	2	5	2.66667
Cluster of IST1 homolog isoform X1 OS=Camelus bactrianus OX=9837 GN=IST1 PE=4 SV=1 (A0A9W3GDU0)	A0A9W3GDU0 [3]	IST1	3	1	4	2.66667
Cluster of Staphylococcal nuclease domain-containing protein 1 OS=Camelus bactrianus OX=9837 GN=SND1 PE=4 SV=1 (A0A9W3EEV5)	A0A9W3EEV5 [3]	SND1	3	1	4	2.66667
Cluster of Alpha-1,4 glucan phosphorylase OS=Camelus dromedarius OX=9838 GN=Cadr_000005964 PE=3 SV=1 (A0A5N4E0M1)	A0A5N4E0M1 [4]	Cadr_000005964	2	1	5	2.66667
S-formylglutathione hydrolase OS=Camelus bactrianus OX=9837 GN=ESD PE=4 SV=1	A0A9W3EK13	ESD	1	1	6	2.66667
Cluster of Complement factor I isoform X1 OS=Camelus ferus OX=419612 GN=CFI PE=4 SV=1 (A0A8B8RI49)	A0A8B8RI49 [4]	CFI	0	1	7	2.66667
Cluster of NSFL1 cofactor p47 OS=Camelus dromedarius OX=9838 GN=Cadr_000021344 PE=4 SV=1 (A0A5N4CVQ7)	A0A5N4CVQ7 [10]	Cadr_000021344	1	1	6	2.66667
Metalloreductase STEAP4 OS=Camelus bactrianus OX=9837 GN=STEAP4 PE=4 SV=1	A0A9W3EDN0 (+1)	STEAP4	2	0	6	2.66667
Cluster of V-SNARE coiled-coil homology domain-containing protein OS=Camelus ferus OX=419612 GN=CB1_029410002 PE=3 SV=1 (S9W584)	S9W584 [7]	CB1_029410002	1	0	7	2.66667
Cluster of Complement C3-like protein OS=Camelus ferus OX=419612 GN=CB1_000418018 PE=3 SV=1 (T0MGW0)	T0MGW0 [6]	CB1_000418018	1	4	2	2.33333
Cluster of Filamin-B isoform X2 OS=Camelus bactrianus OX=9837 GN=FLNB PE=4 SV=1 (A0A9W3F7P2)	A0A9W3F7P2 [4]	FLNB	1	2	4	2.33333
Cluster of Signal transducer and activator of transcription 5B OS=Camelus ferus OX=419612 GN=CB1_000663014 PE=3 SV=1 (S9X1S2)	S9X1S2 [4]	CB1_000663014	2	2	3	2.33333
Cluster of TOM1-like protein 1 isoform X3 OS=Camelus ferus OX=419612 GN=TOM1L1 PE=3 SV=1 (A0A8B8UIH0)	A0A8B8UIH0 [4]	TOM1L1	1	1	5	2.33333
Tubulin-specific chaperone A OS=Camelus ferus OX=419612 GN=TBCA PE=3 SV=1	A0A8B8SLA1	TBCA	2	1	4	2.33333
Cluster of Serine/threonine-protein phosphatase 2A 65 kDa regulatory subunit A alpha isoform OS=Camelus bactrianus OX=9837 GN=PPP2R1A PE=4 SV=1 (A0A9W3EM04)	A0A9W3EM04 [5]	PPP2R1A	0	1	6	2.33333
Cluster of Bifunctional glutamate/proline--tRNA ligase isoform X1 OS=Camelus ferus OX=419612 GN=EPRS1 PE=3 SV=1 (A0A8B8RYT1)	A0A8B8RYT1 [3]	EPRS1	1	1	5	2.33333
Cluster of Inter-alpha-trypsin inhibitor heavy chain H3 OS=Camelus dromedarius OX=9838 GN=Cadr_000020436 PE=3 SV=1 (A0A5N4CZD6)	A0A5N4CZD6 [2]	Cadr_000020436	2	0	5	2.33333
Cluster of L-xylulose reductase OS=Camelus dromedarius OX=9838 GN=Cadr_000019968 PE=4 SV=1 (A0A5N4D450)	A0A5N4D450 [2]	Cadr_000019968	1	0	6	2.33333
Cluster of Toll-interacting protein isoform X1 OS=Camelus ferus OX=419612 GN=TOLLIP PE=3 SV=1 (A0A8B8TWC1)	A0A8B8TWC1 [3]	TOLLIP	1	0	6	2.33333
Cluster of Large ribosomal subunit protein eL33 OS=Camelus ferus OX=419612 GN=LOC102513948 PE=3 SV=1 (A0A8B8SQ99)	A0A8B8SQ99 [8]	LOC102513948	1	0	6	2.33333
Cluster of Heat shock 70 kDa protein 4 OS=Camelus ferus OX=419612 GN=HSPA4 PE=3 SV=1 (A0A8B6YES8-DECOY)	A0A8B6YES8-DECOY [3]		0	3	3	2
Cluster of Protein disulfide-isomerase OS=Camelus dromedarius OX=9838 GN=Cadr_000005435 PE=3 SV=1 (A0A5N4E2F0)	A0A5N4E2F0 [3]	Cadr_000005435	1	2	3	2
Cluster of Ribonuclease inhibitor OS=Camelus dromedarius OX=9838 GN=Cadr_000030552 PE=4 SV=1 (A0A5N4BXL0)	A0A5N4BXL0 [3]	Cadr_000030552	1	2	3	2
Cluster of AP-2 complex subunit alpha OS=Camelus ferus OX=419612 GN=AP2A1 PE=3 SV=1 (A0A8B8TGL4)	A0A8B8TGL4 [3]	AP2A1	1	2	3	2
Cluster of Eukaryotic translation initiation factor 4B isoform X2 OS=Camelus ferus OX=419612 GN=EIF4B PE=4 SV=1 (A0A8B6YDC0)	A0A8B6YDC0 [4]	EIF4B	1	2	3	2
Cluster of Vacuolar protein sorting-associated protein 29 OS=Camelus ferus OX=419612 GN=VPS29 PE=3 SV=1 (A0A8B6Y9I2)	A0A8B6Y9I2 [3]	VPS29	0	2	4	2
Cluster of Kinesin family member 5A OS=Camelus ferus OX=419612 GN=CB1_000607012 PE=3 SV=1 (S9X3E3)	S9X3E3 [11]	CB1_000607012	1	1	4	2
Glia maturation factor beta OS=Camelus dromedarius OX=9838 GN=Cadr_000005995 PE=3 SV=1	A0A5N4E3N7	Cadr_000005995	1	1	4	2
Cluster of Alpha-soluble NSF attachment protein isoform X1 OS=Camelus ferus OX=419612 GN=NAPA PE=3 SV=1 (A0A8B6YAF5)	A0A8B6YAF5 [2]	NAPA	1	1	4	2
Cluster of Ras-related protein Rab-3 OS=Camelus ferus OX=419612 GN=RAB3C PE=3 SV=1 (A0A8B6YBW7)	A0A8B6YBW7 [2]	RAB3C	1	1	4	2
Charged multivesicular body protein 5 OS=Camelus dromedarius OX=9838 GN=Cadr_000030062 PE=3 SV=1	A0A5N4C039 (+1)	Cadr_000030062	1	1	4	2
Cluster of Tetranectin OS=Camelus dromedarius OX=9838 GN=Cadr_000020230 PE=4 SV=1 (A0A5N4CYC9)	A0A5N4CYC9 [2]	Cadr_000020230	1	1	4	2
Cluster of LOW QUALITY PROTEIN: perilipin-4 OS=Camelus ferus OX=419612 GN=PLIN4 PE=3 SV=1 (A0A8B7K6R8)	A0A8B7K6R8 [4]	PLIN4	1	1	4	2
Cluster of Alpha-N-acetylglucosaminidase OS=Camelus dromedarius OX=9838 GN=Cadr_000019579 PE=4 SV=1 (A0A5N4D5E5)	A0A5N4D5E5 [2]	Cadr_000019579	1	1	4	2
Cluster of Serine/threonine-protein kinase 24 OS=Camelus ferus OX=419612 GN=STK24 PE=4 SV=1 (A0A8B8UE97)	A0A8B8UE97 [6]	STK24	1	0	5	2
Cluster of Reticulon OS=Camelus dromedarius OX=9838 GN=Cadr_000030225 PE=4 SV=1 (A0A5N4BYF7)	A0A5N4BYF7 [3]	Cadr_000030225	0	0	6	2
Glutathione synthetase OS=Camelus dromedarius OX=9838 GN=Cadr_000021228 PE=3 SV=1	A0A5N4CVP3 (+2)	Cadr_000021228	2	0	4	2
Legumain OS=Camelus dromedarius OX=9838 GN=Legumain PE=3 SV=1	A0A5N4E0H7 (+1)	Legumain	1	0	5	2
Cluster of BTB/POZ domain-containing protein KCTD12 OS=Camelus bactrianus OX=9837 GN=KCTD12 PE=4 SV=1 (A0A9W3FF32)	A0A9W3FF32 [3]	KCTD12	0	0	6	2
Talin-1 OS=Camelus dromedarius OX=9838 GN=Talin-1 PE=4 SV=1	A0A5N4E9D3 (+1)	Talin-1	0	1	4	1.66667
Cluster of Phosphatidylinositol transfer protein beta isoform-like protein OS=Camelus ferus OX=419612 GN=CB1_000841003 PE=4 SV=1 (S9WXY9)	S9WXY9 [3]	CB1_000841003	1	1	3	1.66667
Cluster of 1-phosphatidylinositol 4,5-bisphosphate phosphodiesterase OS=Camelus ferus OX=419612 GN=PLCB3 PE=4 SV=1 (A0A8B8TTG8)	A0A8B8TTG8 [5]	PLCB3	0	1	4	1.66667
Cluster of Fibronectin OS=Camelus dromedarius OX=9838 GN=Cadr_000007114 PE=4 SV=1 (A0A5N4E636)	A0A5N4E636 [15]	Cadr_000007114	0	1	4	1.66667
Cluster of Methanethiol oxidase (Fragment) OS=Camelus dromedarius OX=9838 GN=Cadr_000024834 PE=3 SV=1 (A0A5N4CMP5)	A0A5N4CMP5 [2]	Cadr_000024834	1	1	3	1.66667
Cluster of Endophilin-B2 isoform X1 OS=Camelus ferus OX=419612 GN=SH3GLB2 PE=4 SV=1 (A0A8B8SWR5)	A0A8B8SWR5 [4]	SH3GLB2	2	1	2	1.66667
Cluster of Dynein light intermediate chain OS=Camelus dromedarius OX=9838 GN=Cadr_000011291 PE=3 SV=1 (A0A5N4DSA9)	A0A5N4DSA9 [3]	Cadr_000011291	0	1	4	1.66667
Cluster of Exocyst complex component 7 OS=Camelus dromedarius OX=9838 GN=Cadr_000019841 PE=3 SV=1 (A0A5N4D1L8)	A0A5N4D1L8 [2]	Cadr_000019841	1	1	3	1.66667
Cartilage-associated protein OS=Camelus dromedarius OX=9838 GN=Cadr_000020091 PE=4 SV=1	A0A5N4D069	Cadr_000020091	2	0	3	1.66667
Cluster of Protein NOXP20 isoform X3 OS=Camelus bactrianus OX=9837 GN=FAM114A1 PE=4 SV=1 (A0A9W3HNI5)	A0A9W3HNI5 [2]	FAM114A1	1	0	4	1.66667
Copper transport protein ATOX1 (Fragment) OS=Camelus dromedarius OX=9838 GN=Cadr_000004922 PE=4 SV=1	A0A5N4ECW3 (+1)	Cadr_000004922	0	0	5	1.66667
Cluster of Acetyl-CoA carboxylase 1 OS=Camelus ferus OX=419612 GN=ACACA PE=4 SV=1 (A0A8B7K9R0)	A0A8B7K9R0 [7]	ACACA	0	2	2	1.33333
Cluster of Rab-3A-interacting protein isoform X2 OS=Camelus ferus OX=419612 GN=RAB3IP PE=3 SV=1 (A0A8B8U5U5)	A0A8B8U5U5 [6]	RAB3IP	0	2	2	1.33333
Cluster of 40S ribosomal protein S5 OS=Camelus bactrianus OX=9837 GN=RPS5 PE=4 SV=1 (A0A9W3EZB0)	A0A9W3EZB0 [3]	RPS5	1	1	2	1.33333
Cluster of Dynactin subunit 1 OS=Camelus ferus OX=419612 GN=CB1_000252024 PE=3 SV=1 (S9XGU4)	S9XGU4 [13]	CB1_000252024	0	0	4	1.33333
Cluster of Toll-like receptor 2 OS=Camelus ferus OX=419612 GN=TLR2 PE=3 SV=1 (A0A8B8RUV4)	A0A8B8RUV4 [5]	TLR2	2	0	2	1.33333
Cluster of T-complex protein 1 subunit alpha OS=Camelus ferus OX=419612 GN=TCP1 PE=3 SV=1 (A0A8B6YBK1)	A0A8B6YBK1 [3]	TCP1	1	0	3	1.33333
Cluster of Glutathione S-transferase Mu 3 OS=Camelus bactrianus OX=9837 GN=GSTM3 PE=4 SV=1 (A0A9W3GN77)	A0A9W3GN77 [2]	GSTM3	0	0	4	1.33333
Cluster of Procollagen-lysine,2-oxoglutarate 5-dioxygenase 1 OS=Camelus bactrianus OX=9837 GN=PLOD1 PE=4 SV=1 (A0A9W3GUK7)	A0A9W3GUK7 [2]	PLOD1	1	0	3	1.33333
15 kDa protein B-like OS=Camelus bactrianus OX=9837 GN=LOC105083327 PE=4 SV=1	A0A9W3H507	LOC105083327	0	0	4	1.33333
Cluster of Obg-like ATPase 1 OS=Camelus ferus OX=419612 GN=OLA1 PE=3 SV=1 (A0A8B8T002)	A0A8B8T002 [3]	OLA1	2	1	0	1
Cluster of Genome polyprotein OS=Kyasanur forest disease virus OX=33743 PE=4 SV=1 (A0A3S5WW68)	A0A3S5WW68 [32]		0	1	2	1
Cluster of Density-regulated protein OS=Camelus bactrianus OX=9837 GN=DENR PE=4 SV=1 (A0A9W3F9L7)	A0A9W3F9L7 [3]	DENR	0	1	2	1
Cluster of Protein kinase C and casein kinase substrate in neurons protein 3 OS=Camelus dromedarius OX=9838 GN=Cadr_000014647 PE=4 SV=1 (A0A5N4DLR0)	A0A5N4DLR0 [2]	Cadr_000014647	2	1	0	1
Cluster of Coatomer subunit alpha OS=Camelus ferus OX=419612 GN=COPA PE=4 SV=1 (A0A8B6Y695)	A0A8B6Y695 [2]	COPA	0	1	2	1
Cluster of histidine--tRNA ligase OS=Camelus ferus OX=419612 GN=CB1_000072007 PE=3 SV=1 (S9YRG0)	S9YRG0 [3]	CB1_000072007	0	1	2	1
Cluster of 60S ribosomal protein L7a OS=Camelus dromedarius OX=9838 GN=Cadr_000016436 PE=3 SV=1 (A0A5N4E9K0)	A0A5N4E9K0 [4]	Cadr_000016436	0	0	3	1
Ubiquitin carboxyl-terminal hydrolase OS=Camelus ferus OX=419612 GN=USP5 PE=3 SV=1	A0A8B6YC72 (+1)	USP5	0	0	3	1
Cluster of Exocyst complex component 2 OS=Camelus ferus OX=419612 GN=CB1_000709008 PE=3 SV=1 (T0MGE6)	T0MGE6 [4]	CB1_000709008	0	0	3	1
Cluster of Secretory carrier-associated membrane protein OS=Camelus ferus OX=419612 GN=SCAMP1 PE=3 SV=1 (A0A8B8SLP8)	A0A8B8SLP8 [3]	SCAMP1	1	0	2	1
6-phosphogluconolactonase OS=Camelus ferus OX=419612 GN=PGLS PE=3 SV=1	A0A8B8RUY4	PGLS	1	0	2	1
Cluster of Aflatoxin B1 aldehyde reductase member 2 OS=Camelus ferus OX=419612 GN=AKR7A2 PE=4 SV=1 (A0A8B8UA65)	A0A8B8UA65 [4]	AKR7A2	0	0	3	1
Cluster of 1-phosphatidylinositol 4-kinase OS=Camelus ferus OX=419612 GN=PI4KA PE=3 SV=1 (A0A8B8SCN8)	A0A8B8SCN8 [3]	PI4KA	0	0	2	0.666667
Cluster of Keratin OS=Camelus dromedarius OX=9838 GN=Cadr_000019086 PE=3 SV=1 (A0A5N4D311)	A0A5N4D311 [2]	Cadr_000019086	0	0	2	0.666667
Collagen alpha-1(I) chain-like OS=Camelus dromedarius OX=9838 GN=Cadr_000024987 PE=4 SV=1	A0A5N4CPU1-DECOY		2	0	0	0.666667
Sorting nexin-3 OS=Camelus ferus OX=419612 GN=SNX3 PE=3 SV=1	A0A8B7KDS2	SNX3	0	0	2	0.666667
