# Supplementary material for: Unlocking the Potential of Camel Milk-Derived Exosomes as Novel Delivery Systems: Enhanced Bioavailability of ARV-825 PROTAC for Cancer Therapy
Source: Pharmaceutics. 2024 Aug 15;16(8):1070. doi: 10.3390/pharmaceutics16081070 (PMC11359469; doi:10.3390/pharmaceutics16081070)
Supplement: Supplementary file 1 [file pharmaceutics-16-01070-s001.zip › Supple Excel Data S2 milk EV proteomic quantification Sun 2024-05-22.xlsx]

## Sheet: All
Gene Name	CowMilkEV-1	CowMilkEV-2	CowMilkEV-3	CamelMilkEV-1	CamelMilkEV-2	CamelMilkEV-3	GoatMilkEV-1	GoatMilkEV-2	GoatMilkEV-3
A1BG	45.863	48.622	60.212	0	0	0	35.154	34.001	30.981
A2M	709.53	213.34	130.65	0	0	0	0	0	0
AARS1	0	0	0	2.095	0.87613	6.0421	0	0	0
ACACA	0	0	0	0	2.5132	1.7892	0	0	0
ACO1	0	0	0	93.59	59.331	64.929	0	0	0
ACSS2	0	0	0	26.555	32.442	27.231	0	0	0
ACTG1	9.892	1.9846	3.4082	0	0	0	22.747	13.001	16.459
ACTN4	0	0	0	5.4895	8.7563	16.817	0	0	0
ACTR3	0	0	0	2.6607	2.354	4.4338	0	0	0
AGP	0	0	0	0	0	0	15.509	15.001	9.6817
AGT	1.7985	0.99229	1.1361	0	0	0	0	0	0
AHSG	473.92	214.33	85.206	0	0	0	23.781	27.001	24.204
AKR7A2	0	0	0	0	0	2.2782	0	0	0
ALB	3822.8	3522.6	3625.2	5057.3	5105.1	4984.6	1805.3	1640.1	1665.3
ALDOA	0	0	0	0	0	0	0	0	1.9363
AMBP	8.0935	5.9537	9.0886	0	0	0	0	0	0
ANG1	9.892	9.9229	10.225	0	0	0	0	0	0
ANG2	4.4964	6.946	4.5443	0	0	0	0	0	0
Annexin	0	0	0	65.757	71.455	45.02	0	0	0
ANXA1	0	0	0	0	0	0	0	0	1.9363
ANXA2	0	0	0	11.324	8.9115	17.712	0	0	0
ANXA5	0	0	0	12.143	14.525	10.707	0	0	0
ANXA6	0	0	0	51.766	65.031	59.276	0	0	0
ANXA7	0	0	0	4.9911	6.2831	8.2327	0	0	0
AP2A1	0	0	0	1.3303	2.5132	2.8774	0	0	0
APOA1	25.18	28.776	31.81	0	0	0	0	0	0
APOA4	1.7985	4.9615	4.5443	0	0	0	0	0	0
APOE	21.583	22.823	26.13	11.109	18.956	16.097	4.1358	7.0003	4.8408
APOH	19.784	20.838	27.266	8.1811	8.8869	8.1601	1.0339	4.0002	0
ARHGAP18	0	0	0	20.74	26.033	35.749	0	0	0
ARHGDIA	0	0	0	55.226	75.159	56.17	0	0	0
ATP2B2	0	0	0	24.627	20.221	20.956	0	0	0
ATP6V1A	0	0	0	8.9541	3.0394	6.9956	0	0	0
ATP6V1E1	0	0	0	3.7082	2.5132	4.5959	0	0	0
ATP9A	0	0	0	1.032	2.5132	5.9857	0	0	0
AZGP1	123.2	126.02	136.33	0	0	0	20.679	15.001	15.491
AZU1	0	0	0	0	0	0	2.0679	2.0001	1.9363
B2M	9.892	7.9383	11.361	0	0	0	0	0	0
B4GALT1	0.89927	1.9846	5.6804	34.844	18.867	17.241	11.373	11	7.7453
BAC7	0	0	0	0	0	0	11.373	12.001	14.523
Basigin	0	0	0	48.787	65.742	70.307	0	0	0
BTD	0	0	0	0	0	0	2.0679	1	0
BTN1A1	27.877	30.761	39.763	0	0	0	22.747	25.001	34.854
C1S	0.89927	2.9769	2.2722	0	0	0	0	0	0
C3	158.27	155.79	177.23	89.476	113.97	133.04	234.71	227.01	193.63
C4	3.5971	1.9846	6.8165	0	0	0	0	0	0
C4BPA	3.5971	1.9846	6.8165	0	0	0	0	0	0
C6	12.59	10.915	6.8165	0	0	0	0	0	0
C7	2.6978	2.9769	3.4082	0	0	0	2.0679	2.0001	1.9363
C9	5.3956	1.9846	4.5443	0	0	0	2.0679	1	2.9045
CAB39	0	0	0	7.502	8.6167	13.255	0	0	0
Cadr_000000549	0	0	0	7.982	7.5397	14.292	0	0	0
Cadr_000001039	0	0	0	1.3303	1.2566	5.8864	0	0	0
Cadr_000001079	0	0	0	7.1276	12.53	14.797	0	0	0
Cadr_000001370	0	0	0	25.551	18.606	20.466	0	0	0
Cadr_000001371	0	0	0	9.014	15.685	13.405	0	0	0
Cadr_000001825	0	0	0	210.74	145.78	217.37	0	0	0
Cadr_000002009	0	0	0	142.24	144.45	123.28	0	0	0
Cadr_000003108	0	0	0	43.148	39.027	43.244	0	0	0
Cadr_000004048	0	0	0	3.991	5.0265	6.9746	0	0	0
Cadr_000004106	0	0	0	3.7082	3.7699	8.033	0	0	0
Cadr_000004743	0	0	0	224.84	223.32	168.64	0	0	0
Cadr_000004922	0	0	0	0	0	3.7354	0	0	0
Cadr_000005150	0	0	0	24.268	32.227	24.329	0	0	0
Cadr_000005416	0	0	0	39.905	51.746	48.265	0	0	0
Cadr_000005435	0	0	0	1.3303	2.5132	2.8774	0	0	0
Cadr_000005461	0	0	0	28.356	36.804	46.984	0	0	0
Cadr_000005472	0	0	0	4.4255	1.2566	9.4087	0	0	0
Cadr_000005964	0	0	0	2.6607	1.2566	4.5959	0	0	0
Cadr_000005995	0	0	0	1.0475	0.87613	3.0376	0	0	0
Cadr_000006467	0	0	0	3.0952	0.87613	6.0136	0	0	0
Cadr_000006490	0	0	0	8.3691	11.154	16.339	0	0	0
Cadr_000006566	0	0	0	144	165.28	114.53	0	0	0
Cadr_000006579	0	0	0	169.86	181.72	126.82	0	0	0
Cadr_000007114	0	0	0	0	0.93123	3.0421	0	0	0
Cadr_000007150	0	0	0	320.56	316.5	212.21	0	0	0
Cadr_000007381	0	0	0	11.296	13.017	10.787	0	0	0
Cadr_000007714	0	0	0	23.991	29.579	22.358	0	0	0
Cadr_000007870	0	0	0	7.6837	21.997	22.526	0	0	0
Cadr_000007872	0	0	0	724.4	753.88	793.57	0	0	0
Cadr_000008231	0	0	0	6.7888	7.4948	7.5117	0	0	0
Cadr_000008834	0	0	0	2.3779	2.5132	4.3962	0	0	0
Cadr_000009098	0	0	0	1.3303	3.7699	3.5077	0	0	0
Cadr_000009509	0	0	0	10.643	11.31	14.874	0	0	0
Cadr_000010851	0	0	0	6.2387	4.8468	6.9053	0	0	0
Cadr_000010935	0	0	0	21.684	20.832	16.066	0	0	0
Cadr_000011291	0	0	0	0	0.87613	3.0376	0	0	0
Cadr_000011757	0	0	0	2.095	9.5118	14.533	0	0	0
Cadr_000012387	0	0	0	22.333	22.354	24.749	0	0	0
Cadr_000012654	0	0	0	7.982	6.2831	4.5959	0	0	0
Cadr_000013169	0	0	0	35.919	51.838	34.814	0	0	0
Cadr_000013178	0	0	0	8.9821	10.053	10.91	0	0	0
Cadr_000013560	0	0	0	9.3123	5.0265	10.351	0	0	0
Cadr_000013763	0	0	0	240.66	201.03	189.53	0	0	0
Cadr_000013786	0	0	0	10.077	5.5221	11.869	0	0	0
Cadr_000013834	0	0	0	8.6166	6.1354	21.853	0	0	0
Cadr_000013836	0	0	0	8.2244	11.12	22.976	0	0	0
Cadr_000014034	0	0	0	36.324	46.182	44.936	0	0	0
Cadr_000014105	0	0	0	21.192	14.118	24.554	0	0	0
Cadr_000014336	0	0	0	3.7082	3.3894	6.3144	0	0	0
Cadr_000014476	0	0	0	9.3339	6.3853	9.9565	0	0	0
Cadr_000014647	0	0	0	2.6607	1.2566	0	0	0	0
Cadr_000014858	0	0	0	2.6607	8.4709	8.2451	0	0	0
Cadr_000014864	0	0	0	9.1977	14.227	17.799	0	0	0
Cadr_000014902	0	0	0	4.4729	6.2831	6.6082	0	0	0
Cadr_000015195	0	0	0	292.16	283.03	285.44	0	0	0
Cadr_000015916	0	0	0	2.095	3.6147	1.4857	0	0	0
Cadr_000016070	0	0	0	0	4.0503	6.4558	0	0	0
Cadr_000016268	0	0	0	19.139	26.301	34.953	0	0	0
Cadr_000016289	0	0	0	183.8	162.81	163.48	0	0	0
Cadr_000016436	0	0	0	0	0	2.179	0	0	0
Cadr_000016627	0	0	0	39.629	36.203	46.034	0	0	0
Cadr_000016902	0	0	0	88.704	76.288	81.434	0	0	0
Cadr_000017032	0	0	0	2.6607	9.5479	7.3827	0	0	0
Cadr_000017041	0	0	0	88.981	104.27	90.765	0	0	0
Cadr_000018131	0	0	0	6.6517	8.7963	5.7548	0	0	0
Cadr_000018231	0	0	0	27.204	26.95	32.48	0	0	0
Cadr_000018722	0	0	0	3.0797	2.7474	10.056	0	0	0
Cadr_000019086	0	0	0	0	0	1.9183	0	0	0
Cadr_000019189	0	0	0	4.4729	4.646	8.3598	0	0	0
Cadr_000019430	0	0	0	6.7888	3.7249	6.4916	0	0	0
Cadr_000019439	0	0	0	33.15	50.516	55.426	0	0	0
Cadr_000019553	0	0	0	9.8831	9.4683	18.905	0	0	0
Cadr_000019559	0	0	0	8.3164	7.3914	15.952	0	0	0
Cadr_000019579	0	0	0	1.0475	0.87613	3.0376	0	0	0
Cadr_000019772	0	0	0	7.7087	4.7611	7.1017	0	0	0
Cadr_000019784	0	0	0	524.89	483.3	441.69	0	0	0
Cadr_000019841	0	0	0	1.0475	1.2566	2.6777	0	0	0
Cadr_000019894	0	0	0	3.1271	1.8074	6.0797	0	0	0
Cadr_000019957	0	0	0	10.842	13.097	21.607	0	0	0
Cadr_000019968	0	0	0	1.0475	0	4.6271	0	0	0
Cadr_000020091	0	0	0	2.095	0	2.2782	0	0	0
Cadr_000020230	0	0	0	1.0475	0.87613	2.9714	0	0	0
Cadr_000020252	0	0	0	1787.5	1795.5	1590.5	0	0	0
Cadr_000020436	0	0	0	2.095	0	3.8677	0	0	0
Cadr_000020438	0	0	0	39.133	37.378	40.46	0	0	0
Cadr_000021228	0	0	0	2.095	0	2.9384	0	0	0
Cadr_000021238	0	0	0	15.033	12.585	21.511	0	0	0
Cadr_000021344	0	0	0	1.3303	1.2566	4.8235	0	0	0
Cadr_000022287	0	0	0	1.0475	1.8161	6.7023	0	0	0
Cadr_000022502	0	0	0	12.633	7.247	21.275	0	0	0
Cadr_000022926	0	0	0	7.6992	6.7787	7.0407	0	0	0
Cadr_000022943	0	0	0	24.92	35.801	24.961	0	0	0
Cadr_000023227	0	0	0	10.167	7.7753	13.725	0	0	0
Cadr_000023400	0	0	0	1.3303	4.5418	12.557	0	0	0
Cadr_000023569	0	0	0	671.5	740.56	564.21	0	0	0
Cadr_000023639	0	0	0	13.906	14.52	13.987	0	0	0
Cadr_000023724	0	0	0	22.374	15.745	12.201	0	0	0
Cadr_000023829	0	0	0	2.0796	2.7386	4.9099	0	0	0
Cadr_000023894	0	0	0	17.421	34.783	30.137	0	0	0
Cadr_000024283	0	0	0	4.1591	6.0483	8.7504	0	0	0
Cadr_000024359	0	0	0	31.453	48.614	38.939	0	0	0
Cadr_000024465	0	0	0	0	3.7699	5.7905	0	0	0
Cadr_000024572	0	0	0	6.5073	5.1013	11.698	0	0	0
Cadr_000024630	0	0	0	14.619	14.319	24.411	0	0	0
Cadr_000024675	0	0	0	1.0475	1.7523	3.9306	0	0	0
Cadr_000024687	0	0	0	4.8414	8.9059	10.236	0	0	0
Cadr_000024707	0	0	0	7.6837	2.1879	6.3781	0	0	0
Cadr_000024834	0	0	0	1.0475	0.87613	2.2782	0	0	0
Cadr_000025175	0	0	0	58.748	80.277	67.967	0	0	0
Cadr_000025211	0	0	0	21.323	16.272	29.149	0	0	0
Cadr_000026100	0	0	0	5.2221	5.367	8.4286	0	0	0
Cadr_000027094	0	0	0	69.812	92.917	88.984	0	0	0
Cadr_000027543	0	0	0	3.4099	5.2518	7.9396	0	0	0
Cadr_000028205	0	0	0	6.0387	2.5132	6.4416	0	0	0
Cadr_000028232	0	0	0	18.674	8.2769	26.95	0	0	0
Cadr_000028305	0	0	0	17.727	20.788	18.698	0	0	0
Cadr_000028309	0	0	0	0	3.5309	5.0214	0	0	0
Cadr_000028839	0	0	0	241.07	247.76	217.6	0	0	0
Cadr_000028932	0	0	0	13.223	12.504	21.851	0	0	0
Cadr_000029168	0	0	0	45.4	67.272	48.734	0	0	0
Cadr_000029307	0	0	0	262.22	267.37	225.52	0	0	0
Cadr_000029358	0	0	0	43.745	52.972	52.477	0	0	0
Cadr_000029373	0	0	0	21.781	30.797	33.197	0	0	0
Cadr_000029699	0	0	0	62.448	55.021	43.775	0	0	0
Cadr_000030000	0	0	0	5.3213	6.2831	9.352	0	0	0
Cadr_000030062	0	0	0	1.0001	0.90807	2.9053	0	0	0
Cadr_000030225	0	0	0	0	0	4.3579	0	0	0
Cadr_000030532	0	0	0	10.758	11.655	4.9558	0	0	0
Cadr_000030552	0	0	0	1.0475	1.7523	2.2782	0	0	0
Cadr_000030664	0	0	0	1.032	2.1879	5.5531	0	0	0
Cadr_000030707	0	0	0	174.77	186.17	167.27	0	0	0
Cadr_000031208	0	0	0	4265.3	4207.3	4733	0	0	0
CALR	0	0	0	7.1336	13.062	7.6335	0	0	0
CAP1	0	0	0	6.2851	7.0641	12.263	0	0	0
CAPG	0	0	0	2.6607	2.1879	4.8314	0	0	0
CAPZA1	0	0	0	8.8529	9.6377	8.1187	0	0	0
CAPZB	0	0	0	1.0475	0	6.1128	0	0	0
CATHL1	7.1942	6.946	9.0886	0	0	0	0	0	0
CATHL2	1.7985	0	2.2722	0	0	0	0	0	0
CB1_000047011	0	0	0	222.71	213.54	151.23	0	0	0
CB1_000061018	0	0	0	3.7082	7.1592	8.033	0	0	0
CB1_000072007	0	0	0	0	1.2566	1.9183	0	0	0
CB1_000074004	0	0	0	3.4254	3.3894	6.5751	0	0	0
CB1_000077007	0	0	0	7.6992	3.3894	4.1964	0	0	0
CB1_000084011	0	0	0	3.991	7.1912	7.2074	0	0	0
CB1_000089001	0	0	0	3.3944	3.1191	5.1349	0	0	0
CB1_000144055	0	0	0	6.2232	5.778	4.8392	0	0	0
CB1_000193006	0	0	0	0	6.0789	14.805	0	0	0
CB1_000200068	0	0	0	285.92	279.2	201.25	0	0	0
CB1_000216018	0	0	0	2.0641	1.8625	4.8854	0	0	0
CB1_000252024	0	0	0	0	0	2.9714	0	0	0
CB1_000301006	0	0	0	0	2.1879	10.849	0	0	0
CB1_000309003	0	0	0	1.3303	2.5132	6.5142	0	0	0
CB1_000312006	0	0	0	120.83	127.97	129.08	0	0	0
CB1_000319022	0	0	0	5.0385	0.87613	3.437	0	0	0
CB1_000383050	0	0	0	17.998	20.612	23.618	0	0	0
CB1_000390054	0	0	0	1.032	2.7242	7.4708	0	0	0
CB1_000418014	0	0	0	0	2.9612	4.8768	0	0	0
CB1_000418018	0	0	0	1.0475	3.5045	1.5188	0	0	0
CB1_000443013	0	0	0	83.125	112.4	82.319	0	0	0
CB1_000455014	0	0	0	11.858	14.845	14.044	0	0	0
CB1_000478018	0	0	0	355.61	362.64	323.26	0	0	0
CB1_000521012	0	0	0	8.0986	13.478	14.809	0	0	0
CB1_000552025	0	0	0	49.571	50.102	71.439	0	0	0
CB1_000570002	0	0	0	2.3779	2.1327	9.5517	0	0	0
CB1_000590022	0	0	0	27.647	27.967	39.44	0	0	0
CB1_000606063	0	0	0	212.69	126.04	111.56	0	0	0
CB1_000607012	0	0	0	1.3303	1.2566	3.437	0	0	0
CB1_000607017	0	0	0	7.6992	5.1416	8.033	0	0	0
CB1_000663014	0	0	0	2.0796	1.8074	2.7484	0	0	0
CB1_000688044	0	0	0	62.39	65.919	74.637	0	0	0
CB1_000691004	0	0	0	23.936	6.6269	11.177	0	0	0
CB1_000709008	0	0	0	0	0	2.2782	0	0	0
CB1_000726078	0	0	0	23.184	22.372	28.433	0	0	0
CB1_000726084	0	0	0	63.975	59.603	71.369	0	0	0
CB1_000742002	0	0	0	18.642	17.286	31.487	0	0	0
CB1_000765140	0	0	0	6.6517	7.5397	7.2074	0	0	0
CB1_000829044	0	0	0	31.667	37.288	17.347	0	0	0
CB1_000841003	0	0	0	1.3303	1.2566	2.8774	0	0	0
CB1_000869003	0	0	0	3.1271	3.6467	6.2542	0	0	0
CB1_000878024	0	0	0	280.56	242.64	212.49	0	0	0
CB1_000914024	0	0	0	11.125	10.929	8.4324	0	0	0
CB1_000940002	0	0	0	5.0385	5.5221	6.841	0	0	0
CB1_000954015	0	0	0	51.999	60.153	35.842	0	0	0
CB1_000995013	0	0	0	31.181	39.388	34.42	0	0	0
CB1_001030036	0	0	0	108.44	111.78	77.48	0	0	0
CB1_001041007	0	0	0	15.267	10.664	14.345	0	0	0
CB1_001086070	0	0	0	44.561	77.698	44.421	0	0	0
CB1_001109025	0	0	0	48.824	58.492	67.369	0	0	0
CB1_001118013	0	0	0	19.887	26.316	26.609	0	0	0
CB1_001179019	0	0	0	15.269	31.924	15.726	0	0	0
CB1_001283005	0	0	0	11.475	14.178	19.254	0	0	0
CB1_001490007	0	0	0	1.0475	1.7842	3.6978	0	0	0
CB1_001616086	0	0	0	5.023	2.1879	5.4967	0	0	0
CB1_001815019	0	0	0	2.095	1.7523	6.8346	0	0	0
CB1_001815036	0	0	0	98.502	82.675	109.67	0	0	0
CB1_001852001	0	0	0	3.1426	2.9292	5.3744	0	0	0
CB1_002228028	0	0	0	4.1901	6.1329	3.797	0	0	0
CB1_002300015	0	0	0	19.389	19.08	15.906	0	0	0
CB1_022350002	0	0	0	44.1	42.876	58.056	0	0	0
CB1_029410002	0	0	0	1.0475	0	5.5155	0	0	0
CB1_063865002	0	0	0	23.33	30.54	12.815	0	0	0
CB1_102281001	0	0	0	1098.5	1324.9	1058.7	0	0	0
CCT2	0	0	0	0	6.2831	9.1257	0	0	0
CCT5	0	0	0	2.6607	2.5132	3.2373	0	0	0
CD14	8.0935	10.915	15.905	0	0	0	0	0	0
CD36	5.3956	10.915	10.225	0	0	0	6.2037	9.0004	6.7772
CD44	0	0	0	12.722	6.2831	9.2294	0	0	0
CD55	0	0	0	659.3	641.56	597.39	0	0	0
CD81	1.7985	0.99229	4.5443	36.603	42.246	31.38	0	0	0
CD82	0	0	0	6.8262	9.2946	12.331	0	0	0
CD86	0	0	0	0	0	0	1.0339	1	1.9363
CD9	9.892	12.9	15.905	0	0	0	0	0	0
CDH1	1.7985	1.9846	0	0	0	0	0	0	0
CFB	46.762	46.638	60.212	0	0	0	0	0	0
CFD	0	0	0	45.617	44.883	31.305	0	0	0
CFH	15.288	11.907	12.497	2.095	4.6815	1.5188	4.1358	6.0003	4.8408
CFI	0	0	0	0	0.93123	6.0687	8.2716	10	9.6817
CFL1	0	0	0	20.62	40.868	27.638	0	0	0
CHI3L1	11.691	14.884	17.041	0	0	0	0	0	0
CHMP4B	0	0	0	13.021	12.241	13.987	0	0	0
CIDEA	0	0	0	8.2718	6.4635	6.4994	0	0	0
CLEC3B	17.086	21.83	26.13	0	0	0	0	0	0
CLIC1	0	0	0	51.76	91.422	76.006	0	0	0
CLIC4	0	0	0	57.198	56.669	50.827	0	0	0
CLTC	0	0	0	15.14	11.526	18.508	0	0	0
CLU	142.09	133.96	146.55	62.998	76.191	74.553	0	0	0
CMBL	0	0	0	5.3213	5.0265	5.7548	0	0	0
CMPK1	0	0	0	4.4574	6.6787	4.8975	0	0	0
COPA	0	0	0	0	1.2566	1.9183	0	0	0
CP	0	0	0	0	0	0	15.509	15.001	13.554
CPVL	0	0	0	5.3213	5.0265	2.6777	0	0	0
CREG1	0	0	0	0	0	0	0	0	1.9363
CRYZ	0	0	0	90.147	94.693	75.588	0	0	0
CSN1S1	98.92	111.14	122.7	4822.6	4057.3	4281.3	0	0	0
CSN1S2	7.1942	8.9306	9.0886	0	0	0	3.1018	2.0001	1.9363
CSN2	1.7985	0.99229	3.4082	0	0	0	0	0	0
CSN3	19.784	17.861	19.313	0	0	0	1.0339	2.0001	0.96817
CST3	1.7985	1.9846	6.8165	0	0	0	0	0	0
CTSA	0	0	0	0	0	0	2.0679	3.0001	1.9363
CTSS	1.7985	0.99229	1.1361	0	0	0	0	0	0
DDAH1	0	0	0	15.021	16.896	23.278	0	0	0
DENR	0	0	0	0	1.2566	1.9183	0	0	0
DLG1	0	0	0	3.4254	5.1416	3.9967	0	0	0
DYNC1I2	0	0	0	9.3123	7.5397	2.8774	0	0	0
EIF4B	0	0	0	1.3303	2.1327	2.8774	0	0	0
ENPP3	0	0	0	55.163	76.185	65.157	0	0	0
EPRS1	0	0	0	1.0475	0.93123	4.3962	0	0	0
ESD	0	0	0	1.0001	1.177	4.8165	0	0	0
EXOC4	0	0	0	3.7082	2.1879	6.9448	0	0	0
EZR	0	0	0	290.59	287.44	202.37	0	0	0
F2	17.086	12.9	19.313	7.175	5.4221	9.1926	1.0339	3.0001	1.9363
F9	0.89927	1.9846	1.1361	0	0	0	0	0	0
FABP3	0	0	0	1520	1624.8	1531.7	0	0	0
FAM114A1	0	0	0	1.3303	0	3.6368	0	0	0
FASN	0	0	0	1322.2	1420.5	1222.8	0	0	0
FETUB	2.6978	0.99229	2.2722	0	0	0	5.1697	3.0001	3.8727
FGA	4.4964	5.9537	5.6804	0	0	0	0	3.0001	2.9045
FGB	15.288	12.9	20.449	0	0	0	3.1018	5.0002	2.9045
FGFBP1	2.6978	2.9769	6.8165	0	0	0	0	0	0
FGG	7.1942	9.9229	6.8165	7.4009	8.1224	8.7638	7.2376	9.0004	7.7453
FLNB	0	0	0	1.0475	2.1327	3.437	0	0	0
FN1	17.985	19.846	20.449	0	0	0	3.1018	1	2.9045
FOLR1	17.985	17.861	24.994	0	0	0	0	0	0
FOLR3	0	0	0	0	0	0	31.018	37.002	27.109
FUCA1	0	0	0	4.7083	1.2566	7.0686	0	0	0
G6PD	0	0	0	18.857	11.36	20.936	0	0	0
GALK1	0	0	0	1.0475	2.6284	3.0376	0	0	0
GANAB	0	0	0	12.377	7.2143	11.606	0	0	0
GC	160.07	177.62	176.09	0	0	0	103.39	79.003	55.186
Gelsolin	0	0	0	14.487	5.9026	18.417	0	0	0
GFPT1	0	0	0	2.095	4.646	4.9558	0	0	0
GNA13	0	0	0	33.397	30.264	41.661	0	0	0
GNB2	0	0	0	40.303	24.549	45.587	0	0	0
GNPTG	0	0	0	0	0	0	0	1	1.9363
GPD1	0	0	0	27.872	19.627	37.731	0	0	0
GPI	0	0	0	15.933	8.2124	8.3109	0	0	0
GPRC5B	0	0	0	33.206	28.599	19.259	0	0	0
GPX1	0	0	0	12.382	11.975	16.418	0	0	0
GSN	8.0935	13.892	9.0886	0	0	0	11.373	15.001	8.7135
GSTM3	0	0	0	0	0	3.6368	0	0	0
GSTP1-1	0	0	0	5.1912	11.02	15.802	0	0	0
GULP1	0	0	0	3.6927	6.4608	4.4599	0	0	0
H-FABP	0	0	0	0	0	0	5.1697	6.0003	4.8408
HHIPL2	0	0	0	8.0873	5.5642	21.665	0	0	0
HOOK1	0	0	0	1.3303	5.0265	3.8365	0	0	0
HP	21.583	26.792	27.266	0	0	0	0	0	0
HPX	133.99	157.77	177.23	0	0	0	0	0	0
HSP90AA1	0	0	0	94.803	91.745	80.76	0	0	0
HSP90AB1	0	0	0	44.969	43.403	34.203	0	0	0
HSP90B1	0	0	0	11.889	10.168	8.9526	0	0	0
HSPA5	2.6978	4.9615	5.6804	32.649	30.662	27.975	0	0	0
IDS	0	0	0	0	0	0	2.0679	1	0
IGFBP7	0	0	0	0	0	0	3.1018	2.0001	1.9363
IQGAP2	0	0	0	5.3213	1.2566	7.8125	0	0	0
ISOC1	0	0	0	4.1282	1.8625	4.773	0	0	0
IST1	0	0	0	3.1426	0.87613	2.9714	0	0	0
ITGB2	0	0	0	4.4729	4.2655	9.352	0	0	0
ITIH1	6.2949	5.9537	3.4082	0	0	0	0	0	1.9363
ITIH2	0	0	0	13.618	13.142	10.172	1.0339	3.0001	0.96817
ITIH4	24.28	32.746	35.218	0	0	0	0	0	0
JCHAIN	0	0	0	0	0	0	80.648	109	118.12
KCTD12	0	0	0	0	0	4.5279	0	0	0
KIAA1324	0	0	0	5.3213	3.7699	5.8488	0	0	0
KNG1	25.18	29.769	37.491	0	0	0	0	0	0
KRT1	0	0	0	0	0	0	25.849	14.001	2.9045
KRT10	11.691	9.9229	4.5443	168.61	109.2	98.019	5.1697	12.001	2.9045
KRT17	2.6978	1.9846	0	0	0	0	0	0	0
KRT5	0	0	0	0	0	0	26.883	34.001	5.809
KRT7	56.654	110.14	19.313	0	0	0	0	0	0
KRT9	0	0	0	13.419	4.3806	3.2373	0	0	0
LALBA	377.69	440.58	476.02	0	0	0	348.44	370.02	343.7
LAP3	0	0	0	17.713	17.39	18.412	0	0	0
LBP	60.251	77.399	71.573	0	0	0	8.2716	8.0004	10.65
LCN2	0	0	0	0	0	0	23.781	23.001	27.109
LCP1	0	0	0	21.962	8.0353	15.807	6.2037	8.0004	8.7135
Legumain	0	0	0	1.0475	0	3.8677	0	0	0
LGB	1358.8	1698.8	1572.3	0	0	0	0	0	0
LHFPL2	0	0	0	20.327	20.363	18.72	0	0	0
LOC100138645	13.489	16.869	20.449	0	0	0	0	0	0
LOC102169793	0	0	0	0	0	0	2.0679	1	4.8408
LOC102171351	0	0	0	0	0	0	32.052	28.001	28.077
LOC102172488	0	0	0	0	0	0	22.747	12.001	15.491
LOC102174166	0	0	0	0	0	0	248.15	273.01	248.82
LOC102174926	0	0	0	0	0	0	53.765	48.002	45.504
LOC102175560	0	0	0	0	0	0	124.07	82.004	54.217
LOC102180556	0	0	0	0	0	0	12.407	8.0004	11.618
LOC102182127	0	0	0	0	0	0	160.26	174.01	168.46
LOC102189753	0	0	0	0	0	0	0	2.0001	0.96817
LOC102507268	0	0	0	18.227	17.755	17.249	0	0	0
LOC102509988	0	0	0	16.523	20.369	20.385	0	0	0
LOC102512964	0	0	0	2.0641	2.7705	2.2827	0	0	0
LOC102513692	0	0	0	50.185	50.047	36.392	0	0	0
LOC102513869	0	0	0	7.4897	10.1	10.551	0	0	0
LOC102513948	0	0	0	1.0475	0	4.5564	0	0	0
LOC102515984	0	0	0	612.35	620.29	563.42	0	0	0
LOC102516245	0	0	0	21.928	16.218	31.369	0	0	0
LOC102520257	0	0	0	162.34	161.76	137.37	0	0	0
LOC102521301	0	0	0	137.68	126.76	68.432	0	0	0
LOC102521789	0	0	0	497.01	520.79	444.08	0	0	0
LOC105062850	0	0	0	3.1271	1.8074	5.4163	0	0	0
LOC105063374	0	0	0	24.444	12.641	26.499	0	0	0
LOC105064624	0	0	0	11.319	20.828	25.128	0	0	0
LOC105068411	0	0	0	67.486	56.257	32.912	0	0	0
LOC105069043	0	0	0	5.2376	4.6815	2.2782	0	0	0
LOC105070278	0	0	0	6.6517	2.5132	1.9183	0	0	0
LOC105073048	0	0	0	21.987	21.241	18.466	0	0	0
LOC105074040	0	0	0	9.6157	9.2288	12.451	0	0	0
LOC105076320	0	0	0	1282.7	1122.1	1321	0	0	0
LOC105078621	0	0	0	2.0641	4.633	10.66	0	0	0
LOC105080410	0	0	0	1614.1	1548.4	1685.4	0	0	0
LOC105083181	0	0	0	151.91	148.97	158.21	0	0	0
LOC105083327	0	0	0	0	0	3.0376	0	0	0
LOC105084112	0	0	0	5.1893	2.354	10.439	0	0	0
LOC105084142	0	0	0	2234.2	2180.8	2375	0	0	0
LOC106503728	0	0	0	0	0	0	1.0339	3.0001	2.9045
LOC106730534	0	0	0	3.378	3.7699	8.1601	0	0	0
LPO	24.28	19.846	20.449	0	0	0	0	0	0
LRG1	0	0	0	2.0641	4.2164	11.354	9.3055	5.0002	1.9363
LTA4H	0	0	0	2.3779	2.5132	8.033	0	0	0
LTF	1860.6	2235.6	2342.6	0	0	0	0	0	0
LYN	0	0	0	16.834	8.6412	21.525	0	0	0
MAP28	0	0	0	0	0	0	6.2037	4.0002	4.8408
MAP34-B	0	0	0	0	0	0	2.0679	2.0001	1.9363
MARCKS	0	0	0	24.994	27.761	21.101	0	0	0
MELTF	0	0	0	45.329	41.434	37.89	44.46	28.001	24.204
MFGE8	18.885	21.83	23.858	3146.5	3227.2	3365.7	12.407	11	10.65
MGC137211	1.7985	2.9769	3.4082	0	0	0	0	0	0
MIA3	1.7985	0	1.1361	0	0	0	0	0	0
MPP5	0	0	0	1.3303	3.7699	8.2937	0	0	0
MSN	0	0	0	507.05	500.29	424.64	0	0	0
MSTN	23.381	27.784	30.674	65	73.49	51.989	53.765	65.003	52.281
MUC15	0	0	0	201.94	293.52	200.59	0	0	0
MYBPH	0	0	0	0	0	0	3.1018	3.0001	1.9363
MYL6	0	0	0	2.095	5.1416	5.1556	0	0	0
MYO1C	0	0	0	3.3625	6.1918	10.21	0	0	0
MYO6	0	0	0	2.0322	5.8345	15.153	0	0	0
NAGA	0	0	0	0	0	0	1.0339	2.0001	1.9363
NAPA	0	0	0	1.0475	0.87613	3.0045	0	0	0
NARS1	0	0	0	3.7082	2.6284	3.2042	0	0	0
NPC2	6.2949	1.9846	6.8165	0	0	0	2.0679	3.0001	1.9363
NPEPPS	0	0	0	1.032	6.2144	3.5715	0	0	0
NTN1	0	0	0	2.095	1.7523	6.2749	0	0	0
NUCB1	22.482	14.884	26.13	22.234	20.132	30.537	15.509	13.001	18.395
NUCB2	0	0	0	0	0	0	1.0339	2.0001	2.9045
OLA1	0	0	0	2.6607	0.87613	0	0	0	0
ORM1	259.89	312.57	314.69	0	0	0	0	0	0
OXSR1	0	0	0	2.6607	3.7699	5.3553	0	0	0
PAEP	0	0	0	0	0	0	1619.2	1658.1	1795
PAFAH1B1	0	0	0	5.8032	4.2655	6.2749	0	0	0
PATJ	0	0	0	11.544	9.7876	14.761	0	0	0
PCBP1	0	0	0	19.13	16.369	22.139	0	0	0
PDCD6IP	0	0	0	51.476	58.333	53.357	0	0	0
PDXK	0	0	0	2.095	1.7523	5.3158	0	0	0
PEBP1	0	0	0	32.67	40.334	37.055	0	0	0
PFKL	0	0	0	5.474	7.9904	10.933	0	0	0
PFN1	0	0	0	26.362	25.543	29.983	0	0	0
PGAM1	0	0	0	5.2221	8.9266	12.372	0	0	0
PGLS	0	0	0	1.0001	0	1.6602	0	0	0
PGLYRP1	7.1942	3.9692	5.6804	281.95	310.82	323.36	22.747	23.001	12.586
PI4KA	0	0	0	0	0	1.5188	0	0	0
PIGR	575.53	681.7	643.02	0	0	0	0	0	0
PLB1	0	0	0	11.109	5.2518	10.091	0	0	0
PLCB3	0	0	0	0	1.177	3.3709	0	0	0
PLG	17.985	13.892	20.449	32.858	31.836	34.587	4.1358	5.0002	1.9363
PLIN4	0	0	0	1.3303	1.2566	3.2373	0	0	0
PLOD1	0	0	0	1.0475	0	2.2782	0	0	0
PLP1	0	0	0	47.919	35.952	54.722	0	0	0
PPIA	0	0	0	179.74	206.61	153.11	0	0	0
PPP2R1A	0	0	0	0	1.2566	5.1601	0	0	0
PRDX4	1.7985	0.99229	0	0	0	0	0	0	0
PRDX5	0	0	0	16.144	19.836	19.769	0	0	0
PRDX6	0	0	0	11.183	11.118	18.095	0	0	0
PRSS8	0	0	0	0	0	0	2.0679	2.0001	4.8408
PRTN3	0	0	0	0	0	0	4.1358	2.0001	3.8727
PSAP	2.6978	2.9769	1.1361	12.455	7.1592	16.727	8.2716	3.0001	2.9045
PSAT1	0	0	0	1.0475	3.9475	7.9294	0	0	0
PSMD5	0	0	0	3.1116	2.7386	1.5188	0	0	0
PSME1	0	0	0	14.205	7.8851	11.192	0	0	0
PSME2	0	0	0	9.0295	3.7699	7.9039	0	0	0
PTGES3	0	0	0	2.0796	2.1879	4.1381	0	0	0
RAB11B	0	0	0	127.75	104.48	73.654	0	0	0
RAB11FIP1	0	0	0	13.021	8.4158	10.781	0	0	0
RAB14	0	0	0	8.1811	7.0796	14.994	0	0	0
RAB18	0	0	0	25.811	32.668	40.439	0	0	0
RAB1A	0	0	0	74.31	79.459	54.03	0	0	0
RAB2A	0	0	0	16.49	9.3464	17.454	0	0	0
RAB35	0	0	0	22.901	38.005	35.053	0	0	0
RAB3C	0	0	0	1.0475	0.87613	3.0376	0	0	0
RAB3IP	0	0	0	0	2.5132	1.9183	0	0	0
RAB5C	0	0	0	42.113	48.454	48.085	0	0	0
RAB7A	0	0	0	14.352	9.9768	19.099	0	0	0
Radixin	0	0	0	193.79	177.99	150.16	0	0	0
RALB	0	0	0	31.535	28.999	39.019	0	0	0
RETN	0	0	0	0	0	0	7.2376	5.0002	4.8408
RHOA	0	0	0	94.001	100.51	80.306	0	0	0
RNASE1	8.9927	4.9615	9.0886	0	0	0	0	0	0
RNASE4	11.691	9.9229	14.769	0	0	0	2.0679	3.0001	0.96817
RPS28	0	0	0	10.842	11.54	8.9526	0	0	0
RPS3	0	0	0	3.1426	2.6284	9.4461	0	0	0
RPS5	0	0	0	1.0475	0.87613	1.5188	0	0	0
RRAS	0	0	0	5.1593	7.895	7.8692	0	0	0
S100A9	0	0	0	0	0	0	0	3.0001	0.96817
SAA3	5.3956	9.9229	9.0886	0	0	0	3.1018	5.0002	4.8408
SCAMP1	0	0	0	1.032	0	1.5188	0	0	0
SDCBP	0	0	0	17.982	9.6958	11.016	0	0	0
SEMA7A	0	0	0	3.1426	2.6603	2.9714	0	0	0
SERBP1	0	0	0	1.3303	2.1327	4.1964	0	0	0
SERPINA1	253.59	179.6	153.37	0	0	0	0	0	0
SERPINA12	0	0	0	0	0	0	12.407	19.001	15.491
SERPINA3-1	202.34	232.2	215.85	0	0	0	0	0	0
SERPINA3-5	131.29	145.87	160.19	0	0	0	0	0	0
SERPINA3-7	81.834	69.46	74.981	0	0	0	0	0	0
SERPINA3-8	22.482	21.83	29.538	0	0	0	0	0	0
SERPINB1	1.7985	0.99229	4.5443	0	0	0	38.256	33.001	35.822
SERPINC1	8.9927	12.9	14.769	0	0	0	5.1697	5.0002	3.8727
SERPINF1	2.6978	6.946	2.2722	0	0	0	0	0	0
SERPINF2	6.2949	2.9769	7.9525	0	0	0	0	0	0
SERPING1	0	0	0	0	0	0	5.1697	8.0004	5.809
SH3GLB2	0	0	0	2.6607	1.2566	1.9183	0	0	0
SLC28A3	0	0	0	89.888	132.3	73.876	0	0	0
SLC34A2	0.89927	1.9846	3.4082	1037.2	1061	1027.3	2.0679	0	0.96817
SLC3A2	0	0	0	53.395	49.449	50.195	0	0	0
SLC52A2	0	0	0	1.0001	3.4213	4.0972	0	0	0
SMPDL3B	0	0	0	41.353	75.437	71.011	0	0	0
SND1	0	0	0	3.7082	1.2566	3.437	0	0	0
SNX3	0	0	0	0	0	1.5188	0	0	0
SPP1	3.5971	1.9846	2.2722	0	0	0	0	0	0
ST13	0	0	0	13.555	17.668	15.689	0	0	0
STEAP4	0	0	0	2.0003	0	4.391	0	0	0
STIP1	0	0	0	8.4639	6.7787	10.245	0	0	0
STK24	0	0	0	1.0475	0	3.7308	0	0	0
STXBP2	0	0	0	21.826	13.452	25.999	0	0	0
Talin-1	0	0	0	0	1.2566	3.8365	0	0	0
TBC1D4	0	0	0	2.095	2.6284	3.0376	0	0	0
TBCA	0	0	0	2.3305	1.2566	3.6037	0	0	0
TCP1	0	0	0	1.0475	0	2.2782	0	0	0
Tenascin	0	0	0	5.473	4.646	9.6458	0	0	0
TF	616.9	624.15	695.28	0	0	0	143.72	114.01	98.753
THBS1	8.0935	12.9	10.225	2.3779	0.87613	10.705	2.0679	0	2.9045
TKT	0	0	0	1.0001	2.1879	6.8028	0	0	0
TLR2	0	0	0	2.095	0	1.4857	0	0	0
TMBIM1	0	0	0	49.434	53.019	39.651	0	0	0
TMC4	0	0	0	6.3534	7.2143	6.9493	0	0	0
TOLLIP	0	0	0	1.032	0	4.8768	0	0	0
TOM1L1	0	0	0	1.0475	0.93123	3.7354	0	0	0
TPM4	0	0	0	19.389	20.106	26.256	0	0	0
TSPAN14	0	0	0	2.095	0.87613	4.4902	0	0	0
TTR	107.91	95.26	36.354	0	0	0	26.883	31.001	44.536
TUBB	0	0	0	5.1902	1.7842	8.188	0	0	0
UAP1	0	0	0	4.1901	1.7523	3.0045	0	0	0
UBA1	0	0	0	7.3172	6.6236	6.009	0	0	0
UBC	7.1942	9.9229	12.497	0	0	0	0	0	0
UBE2V1	0	0	0	6.086	3.3894	7.2405	0	0	0
UGP2	0	0	0	40.098	43.624	49.024	0	0	0
USP5	0	0	0	0	0	2.6777	0	0	0
VCL	0	0	0	2.6607	3.7699	11.268	0	0	0
VPS29	0	0	0	0	1.8393	3.0376	0	0	0
VPS35	0	0	0	8.7467	8.9666	14.012	0	0	0
WDR1	0	0	0	16.139	18.478	18.476	0	0	0
XDH	3.5971	0.99229	3.4082	729.82	800.98	680	3.1018	2.0001	1.9363
YARS1	0	0	0	4.1272	3.1191	6.4792	0	0	0
YWHAZ	0	0	0	175.33	190.05	264.23	0	0	0
