# Supplementary material for: Unlocking the Potential of Camel Milk-Derived Exosomes as Novel Delivery Systems: Enhanced Bioavailability of ARV-825 PROTAC for Cancer Therapy
Source: Pharmaceutics. 2024 Aug 15;16(8):1070. doi: 10.3390/pharmaceutics16081070 (PMC11359469; doi:10.3390/pharmaceutics16081070)
Supplement: Supplementary file 1 [file pharmaceutics-16-01070-s001.zip › Supple Excell Data S3 Venn SUn 2024-05-22.xlsx]

## Sheet: Venn
Cow only	Goat only	Camel only	Overlapped
A2M	ACTA2	AARS1	A1BG
ACTA1	AGP	ACACA	ACTB
AGT	ANXA1	ACO1	ALB
ANG	AZU1	ACSS2	APOE
ANG2	BAC7.5	ACTN4	APOH
AOC3	BTD	ACTR3	AZGP1
APOA4	CD86	ADH5	B4GALT1
B2M	CP	AHCY	C3
C1S	CREG1	AKR1A1	C7
C4A	CTSA	AKR7A2	CFH
C6	GNPTG	ALDH9A1	CLEC3B
CAMP	IDS	ANPEP	CSN1S1
CATHL1	IGFBP7	ANXA2	CSN3
CATHL2	JCHAIN	ANXA4	F2
CATHL3	KRT1	ANXA5	FGA
CATHL5	KRT14	ANXA6	FGB
CATHL6	KRT3	ANXA7	FGG
CDH1	KRT4	AP1B1	FN1
CFB	KRT6A	AP2A1	GC
CST3	KRT77	APP	GSN
CTSS	KRT84	ARF3	HPX
F9	LOC102168295	ARFGAP2	KRT10
FGFBP1	LOC102168428	ARHGAP18	LALBA
FOLR1	LOC102168573	ARHGDIA	LPO
GFAP	LOC102169231	ATP2B2	LTF
HP	LOC102169793	ATP6V1A	MFGE8
KRT17	LOC102170003	ATP6V1E1	MSTN
KRT19	LOC102170459	ATP9A	NUCB1
KRT25	LOC102170693	BSG	PGLYRP1
KRT28	LOC102171106	BSPRY	PLG
KRT6B	LOC102171351	CAB39	PSAP
KRT71	LOC102172205	CALR	SERPINB1
KRT72	LOC102172488	CAND1	SERPINC1
KRT73	LOC102174166	CAP1	SERPING1
KRT75	LOC102174926	CAPG	SLC34A2
KRT76	LOC102175278	CAPZA1	THBS1
KRT8	LOC102175387	CAPZB	TTR
LOC282340	LOC102175560	CCT2	XDH
LOC783680	LOC102176126	CCT3
MGC137014	LOC102176685	CCT5
MGC137211	LOC102177275	CCT8
MIA3	LOC102179515	CD151
M-SAA3.2	LOC102180084	CD44
ORM1	LOC102180556	CD55
PRDX4	LOC102182127	CD63
RNASE4	LOC102184299	CD82
RPS27A	LOC102185401	CDC42
SAA3	LOC102186111	CFD
SAO	LOC102186356	CFL1
SERPINA3	LOC102189753	CHMP4B
SERPINA3-1	LOC106503728	CHMP5
SERPINA3-6	LOC108633262	CIB1
SERPINA3-7	LOC108633802	CIDEA
SERPINA3-8	LOC108633803	CLIC1
SERPINF1	LOC108635997	CLIC4
TF	MAP28	CLTC
UBA52	MAP34-B	CMBL
UBC	MYBPH	CMPK1
	NAGA	CNDP2
	NUCB2	COPA
	PLS3	CPVL
	PRSS8	CRACR2B
	PRTN3	CRTAP
	RETN	CRYZ
	S100A9	CTH
		DBNL
		DCTN1
		DCXR
		DDAH1
		DENR
		DLG1
		DYNC1H1
		DYNC1I2
		DYNC1LI2
		EEF2
		EIF4B
		ELAPOR1
		ENO1
		ENPP3
		EPCAM
		EPHX1
		EPRS1
		ESD
		EXOC2
		EXOC4
		EXOC7
		EXOC8
		EZR
		FAM114A1
		FASN
		FCGBP
		FDPS
		FLNB
		FUCA1
		G6PD
		GALK1
		GANAB
		GAPDH
		GCN1
		GDI1
		GDI2
		GFPT1
		GFUS
		GGT1
		GGT5
		GIPC2
		GLOD4
		GLRX3
		GMFB
		GNA13
		GNAI1
		GNAI3
		GNB2
		GPD1
		GPI
		GPRC5B
		GPRC5C
		GPX1
		GSS
		GSTM3
		GULP1
		HHIPL2
		HOOK1
		HSP90AA1
		HSP90AB1
		HSP90B1
		HSPA8
		HSPB1
		IDH1
		IGSF9
		IQGAP1
		IQGAP2
		ISOC1
		IST1
		ITGAM
		ITGB2
		ITM2B
		KCTD12
		KRT36
		KRT9
		LAP3
		LASP1
		LDHB
		LGALS3BP
		LGMN
		LHFPL2
		LOC102507268
		LOC102508136
		LOC102509988
		LOC102512964
		LOC102513548
		LOC102513692
		LOC102513869
		LOC102513911
		LOC102513948
		LOC102515984
		LOC102516245
		LOC102520257
		LOC102521056
		LOC102521301
		LOC102521789
		LOC102523690
		LOC105063374
		LOC105064624
		LOC105068411
		LOC105069043
		LOC105073048
		LOC105074040
		LOC105076320
		LOC105078621
		LOC105080410
		LOC105083181
		LOC105083327
		LOC105084112
		LOC105084142
		LOC105085321
		LOC105087019
		LOC105090941
		LOC105091528
		LOC105093287
		LOC105095200
		LOC105095327
		LOC105096135
		LOC105096538
		LOC105098164
		LOC105099805
		LOC105100373
		LOC105101476
		LOC105101697
		LOC105103779
		LOC105104415
		LOC106730534
		LOC116147038
		LOC116147059
		LOC116154637
		LOC116157691
		LOC116157693
		LPL
		LTA4H
		LY6H
		LYN
		MARCKS
		MARCKSL1
		MDH1
		MSN
		MUC15
		MYH9
		MYL6
		MYO1C
		MYO6
		NAGLU
		NANS
		NAPA
		NARS1
		NDRG1
		NHERF1
		NIBAN2
		NPEPPS
		NSFL1C
		NTN1
		OLA1
		OS9
		OXSR1
		P4HB
		PACSIN3
		PAFAH1B1
		PALS1
		PARK7
		PARP6
		PATJ
		PCBP1
		PDCD6IP
		PDIA3
		PDIA6
		PDXK
		PDZK1
		PEBP1
		PFKL
		PFN1
		PGAM1
		PGK1
		PGLS
		PGM1
		PI4KA
		PITPNB
		PLB1
		PLCB3
		PLIN2
		PLIN3
		PLIN4
		PLOD1
		PLP1
		PPIA
		PPIB
		PPP2R1A
		PRDX5
		PRDX6
		PRSS22
		PSAT1
		PSMD5
		PSME1
		PSME2
		PTGES3
		PTPRF
		PTPRQ
		PYGL
		QSOX1
		RAB11B
		RAB11FIP1
		RAB14
		RAB18
		RAB1A
		RAB25
		RAB2A
		RAB35
		RAB3C
		RAB3IP
		RAB5C
		RAB7A
		RALB
		RAP1B
		RDX
		RHOA
		RNH1
		RPL7A
		RPS28
		RPS3
		RPS5
		RRAS
		RRAS2
		RUSC1
		SARS1
		SCAMP1
		SDC4
		SDCBP
		SEC24C
		SELENBP1
		SEMA7A
		SERBP1
		SH3GLB2
		SLC16A1
		SLC28A3
		SLC3A2
		SLC52A2
		SLK
		SMPDL3B
		SNAP23
		SND1
		SNX3
		SOD1
		SPTBN5
		ST13
		STEAP4
		STIP1
		STK24
		STX3
		STXBP2
		TAGLN2
		TARS1
		TBC1D4
		TBCA
		TCN2
		TCP1
		TKT
		TLN1
		TLR2
		TMBIM1
		TMC4
		TNC
		TOLLIP
		TOM1L1
		TPI1
		TPM4
		TSG101
		TSPAN14
		TUBA1C
		TUBA4A
		TUBB
		UAP1
		UBA1
		UBE2V1
		UGP2
		USP5
		VAMP8
		VAT1
		VCL
		VPS29
		VPS35
		WARS1
		WDR1
		WTAP
		YARS1
		YBX1
		YKT6
		YWHAE
		YWHAZ
